# Supplementary material for: DDX3X loss is an adverse prognostic marker in diffuse large B-cell lymphoma and is associated with chemoresistance in aggressive non-Hodgkin lymphoma subtypes
Source: Mol Cancer. 2021 Oct 16;20:134. doi: 10.1186/s12943-021-01437-0 (PMC8520256; doi:10.1186/s12943-021-01437-0)
Supplement: Supplementary file 3 — Additional file 3: Supplementary Table 2. A list of mutated genes that co-existed in DLBCL patients with DDX3X mutations. Supplementary Table 3. A list of DEGs in DDX3X-R475C mutant vs wild-type U2932 cells. Supplementary Table 4. A list of DEGs in DDX3X-depleted vs control HuT78 cells. Supplementary Table 5. A list of DEGs in DDX3X-depleted vs control SNK1 cells. Supplementary Table 6. Top 10 biological pathways based on DAVID and IPA. [file 12943_2021_1437_MOESM3_ESM.xlsx]

## Sheet: S2. Mutated Genes in DLBCL
Supplementary Table 2. A list of mutated genes that co-existed in DLBCL patients with DDX3X mutations; p<0.05 and q<0.05 (false discovery rate, FDR)
Gene	Cytoband	p-Value	q-Value	Enriched in
SCARB1	12q24.31	1.112e-05	0.0478	Altered group
LPIN3	20q12	1.181e-05	0.0478	Altered group
RFX7	15q21.3	1.181e-05	0.0478	Altered group
ATP6AP2	Xp11.4	4.484e-05	0.0478	Altered group
BCL2A1	15q25.1	4.484e-05	0.0478	Altered group
CDK12	17q12	4.484e-05	0.0478	Altered group
CXORF38	Xp11.4	4.484e-05	0.0478	Altered group
ELK1	Xp11.23	4.484e-05	0.0478	Altered group
FNDC7	1p13.3	4.484e-05	0.0478	Altered group
FTHL17	Xp21.2	4.484e-05	0.0478	Altered group
GNL3L	Xp11.22	4.484e-05	0.0478	Altered group
TACC1	8p11.22	4.484e-05	0.0478	Altered group
UBA1	Xp11.3	4.484e-05	0.0478	Altered group
WAS	Xp11.23	4.484e-05	0.0478	Altered group
ZNF157	Xp11.3	4.484e-05	0.0478	Altered group
ZNF41	Xp11.3	4.484e-05	0.0478	Altered group
CHAF1B	21q22.12-q22.13	8.577e-05	0.0797	Altered group

## Sheet: S3. DDX3X-R475C U2392 DEGs
Supplementary Table 3. A list of DEGs in DDX3X-R475C mutant vs wild-type U2932 cells.
Gene Symbol	estimate	p.adjusted
CNN3	-4.33259	1.67898e-87
FOXP2	-3.81176	2.047e-58
ABCB1	-3.69002	8.9254e-58
EPB41L2	-3.57868	2.18286e-195
PCLO	-3.56052	1.77796e-59
CREB3L1	-3.54753	3.42524e-86
SLAMF1	-3.36732	7.2566e-59
KIF21B	-3.23734	3.3175e-51
LZTS1	-3.08667	2.56694e-71
BEX4	-3.02708	1.10048e-40
DPY19L2P1	-2.97248	5.8538e-33
EXOC6B	-2.95783	3.25982e-33
B3GALNT1	-2.94348	5.06068e-33
ENAH	-2.81347	1.01839e-69
AICDA	-2.79618	1.67226e-37
PEG10	-2.67976	1.06984e-242
TNNI1	-2.67931	1.99527e-76
BMP7	-2.66657	3.39301e-26
CPM	-2.57652	4.88614e-28
SLC25A43	-2.52851	1.78274e-24
XK	-2.45561	3.87397e-25
NMRAL1	-2.41646	2.78714e-24
S100A11	-2.39501	4.56928e-45
MBOAT2	-2.3881	2.64394e-26
DGAT2	-2.34541	2.26507e-21
H2AW	-2.32133	8.28304e-20
RPRM	-2.3155	1.96543e-30
NAP1L5	-2.31244	7.5465e-22
ESRRG	-2.28177	1.68136e-27
BEND4	-2.27417	4.52907e-19
KBTBD12	-2.25324	7.85373e-20
SPTB	-2.18753	1.29586e-18
RPL22L1	-2.17537	4.07651e-152
IGHD	-2.15349	3.92165e-24
KCTD15	-2.06311	8.36615e-16
LINC00954	-2.02953	1.67549e-36
TMEM200A	-2.02512	5.71839e-22
PYCR1	-1.99179	6.92602e-174
MYADML2	-1.96415	1.89672e-21
ITGA4	-1.93614	2.11758e-46
ZYX	-1.93041	9.62558e-30
STXBP1	-1.90386	1.32603e-27
KLF3	-1.88757	9.38563e-16
H1-0	-1.86773	3.295e-13
POMGNT2	-1.80606	1.93698e-12
NUDT16P1	-1.79131	3.43198e-12
AIG1	-1.78232	1.41513e-13
SHTN1	-1.77151	1.805e-13
NOTUM	-1.70714	5.48174e-31
CYBRD1	-1.70696	5.37499e-11
SERPINA9	-1.68297	2.20422e-64
C4orf19	-1.68167	7.97531e-11
HEPACAM2	-1.62441	6.12237e-15
CLIP2	-1.60783	7.97957e-12
LIN7A	-1.60339	8.82702e-11
TFEC	-1.60137	1.4562e-27
TNFSF8	-1.5951	1.29425e-25
DENND3	-1.53769	2.78723e-10
RHOBTB2	-1.53112	2.43994e-53
CRYBG3	-1.52553	3.84669e-14
AASS	-1.50821	7.65666e-22
TREML2	-1.5064	1.15222e-08
GPM6B	-1.49507	8.23688e-09
PLCB1	-1.46314	1.21589e-24
AL008729.2	-1.44932	8.97398e-09
TLR7	-1.44555	9.79649e-11
FN1	-1.43714	1.28762e-08
MYO1B	-1.43426	3.08603e-08
AZGP1	-1.42149	9.43134e-08
CERNA2	-1.41549	1.21525e-07
LAT2	-1.40094	2.44757e-53
SCCPDH	-1.40081	6.81112e-38
ID4	-1.38039	8.20917e-17
AC027031.2	-1.37507	1.55407e-07
ANK2	-1.37148	8.38807e-10
IL17RB	-1.37068	3.20636e-33
ELOVL4	-1.36191	2.22162e-13
ETV4	-1.35674	3.07283e-07
NIBAN3	-1.33954	8.13374e-28
USP2	-1.33409	2.39947e-16
CTSH	-1.33208	4.72371e-41
ALDH1A1	-1.33141	1.38527e-07
S1PR1	-1.32893	5.5439e-07
SLITRK5	-1.32763	1.91951e-07
KDM5B	-1.3208	1.72224e-07
CHI3L2	-1.32036	1.70565e-10
SMPD3	-1.31919	3.86098e-16
KCNK10	-1.3097	2.13971e-07
AC024940.1	-1.30547	3.26397e-10
MAFG-DT	-1.2995	1.88429e-11
PHACTR1	-1.29318	5.05862e-17
MLF1	-1.28799	7.8055e-09
PHLDB2	-1.24916	2.43853e-06
PRKD1	-1.248	6.66216e-07
FAM171B	-1.24481	3.85057e-06
DLG2	-1.2384	8.7162e-17
IFNG-AS1	-1.23778	2.87255e-14
CHAC1	-1.23375	5.88969e-07
TCAF1	-1.233	1.43764e-09
RIMS2	-1.22242	3.09357e-06
LINC00665	-1.21886	1.86099e-17
CLEC17A	-1.21339	1.44508e-06
TXNIP	-1.19641	7.77435e-22
CR2	-1.19536	5.93686e-09
AC005077.4	-1.19213	1.27875e-07
LRRN3	-1.18883	1.48772e-05
NR3C2	-1.1879	2.80332e-08
TRPC4	-1.1875	1.05209e-05
HEMGN	-1.18622	1.43522e-05
FAM221A	-1.18507	9.55977e-08
CTNNA2	-1.18103	1.62332e-05
PPFIBP1	-1.17034	7.38225e-10
BCAS1	-1.16627	1.83498e-05
AC046185.3	-1.16601	5.49238e-06
DYNC1I1	-1.16132	1.06649e-05
TIE1	-1.1569	2.19909e-06
BMP8B	-1.15356	2.10565e-05
LGR4	-1.14239	1.29614e-08
LGALS3BP	-1.13543	2.19909e-06
RTL8C	-1.13226	1.47642e-05
HCG11	-1.13179	3.7737e-05
H1-2	-1.13166	2.78714e-24
ANKS1B	-1.12005	4.74112e-05
RECK	-1.11996	6.57814e-06
KLF15	-1.10422	2.60969e-13
SLC25A27	-1.09984	3.02534e-08
SDK1	-1.09875	1.37089e-13
BST2	-1.09823	8.92445e-27
SNX22	-1.09768	1.78274e-24
KLF11	-1.08939	2.02329e-05
HMCN1	-1.08681	1.18115e-05
CTXN3	-1.07768	3.51092e-23
TTC39C	-1.07551	2.65268e-07
DPYD	-1.07031	4.18783e-09
DPY19L2P2	-1.06955	5.9599e-10
KHDRBS3	-1.06482	5.64104e-05
ZNF331	-1.06329	6.03587e-06
RIMKLB	-1.05764	5.37499e-11
ZNF844	-1.05534	8.69606e-05
ZBED3	-1.03808	1.63989e-07
ASZ1	-1.03711	0.000165832
PCDH9	-1.03128	3.57583e-35
SLC17A9	-1.02768	5.1564e-09
ZNF286A	-1.02681	0.000161691
TRIM36	-1.02648	6.98707e-05
GPR18	-1.02441	2.26365e-06
IZUMO4	-1.02407	1.32907e-06
ZNF785	-1.02367	0.000113084
FOLR2	-1.02243	0.000275369
AC004034.1	-1.01877	0.000301731
ALDH7A1	-1.01409	1.59914e-20
PMP22	-1.01302	0.000297467
NECAB1	-1.01114	0.000193023
VWDE	-1.00306	1.18701e-05
HK1	-1.00097	9.34248e-14
ZNF85	1.00061	6.66318e-05
SIK1	1.00226	0.000395275
TUBB2B	1.003	6.28283e-08
PTPRF	1.00333	9.31093e-05
RAB3B	1.00336	0.000388413
NOC2L	1.00548	1.22323e-31
BHLHA15	1.00748	0.000361755
FAM43A	1.00877	2.37928e-14
PARP6	1.01071	4.38751e-23
VPS13D	1.01196	2.16103e-21
DFFB	1.01216	7.56514e-06
ZNF71	1.01226	1.41136e-07
PLEKHG1	1.01349	2.15308e-06
KDM7A-DT	1.01356	0.000226114
FOXC1	1.01536	1.38918e-11
RHOC	1.01549	5.95649e-06
WNT5A	1.01619	0.000316346
PLEKHM2	1.01691	6.53842e-23
CD70	1.01692	3.62114e-11
KCNK12	1.01886	6.01425e-12
EHHADH	1.01907	7.57206e-09
CMTM7	1.0201	2.85331e-05
AC008040.1	1.02033	2.81087e-09
CD1C	1.02145	0.000102193
DAZL	1.02398	0.000127403
PLEKHA1	1.02661	1.83498e-05
CDK2AP1	1.02985	1.14831e-19
GOLGA2P7	1.03113	0.000179741
PRKCZ	1.0366	6.87534e-08
SIX4	1.03686	5.06222e-08
JAML	1.03816	0.000219377
AURKAIP1	1.0386	4.17913e-22
KIAA0513	1.03918	1.55149e-05
LRP4	1.03957	1.38039e-05
RASSF6	1.03966	5.72005e-50
JDP2	1.04001	6.15907e-07
UNC13D	1.04067	5.12468e-13
RRAGD	1.04136	5.31882e-22
NRG4	1.04394	2.19909e-06
SLC35G2	1.04657	0.000149193
MAN2A2	1.04671	1.86791e-43
ZNRF1	1.04875	0.000165278
PHF13	1.05334	3.13134e-11
SUSD1	1.05358	1.66266e-05
HPCAL1	1.0538	1.28977e-15
CACNA2D3	1.05428	1.15159e-08
RASAL3	1.05439	4.3947e-13
OCRL	1.05587	3.18336e-06
OLFML2A	1.05651	2.31361e-06
ACTN1	1.05753	3.3018e-05
FAM50B	1.05915	0.000154737
KDM7A	1.06171	1.32719e-10
BCR	1.06216	3.98375e-27
AC022150.4	1.06375	5.9004e-05
NOTCH2	1.06511	5.69057e-16
KLHL21	1.06594	2.78677e-20
TBC1D9	1.06628	3.51042e-09
ZNF362	1.06733	1.98971e-08
PDE3B	1.06938	2.09234e-10
ZNF107	1.07003	1.54584e-33
MX1	1.07252	7.13777e-05
KIAA2013	1.07261	1.37144e-23
GAA	1.0795	1.99591e-05
MLKL	1.08236	5.3591e-09
KIF1B	1.08272	2.82857e-13
H6PD	1.08375	9.62872e-11
LZIC	1.08503	3.39564e-16
GBP4	1.08506	1.39461e-05
PLXNB1	1.08769	1.69675e-05
ZFP82	1.08794	4.99153e-07
ZNF628	1.08972	2.9051e-11
CABLES1	1.0899	3.51867e-38
ZMYND11	1.09303	6.34628e-17
RUNX2	1.09461	1.68034e-07
ZBTB42	1.09669	1.42472e-06
SH2D2A	1.10024	5.70988e-05
TARS3	1.10027	4.39662e-08
LRG1	1.10475	1.17708e-05
RPL22	1.10618	4.82502e-38
ZNF585B	1.11259	2.22898e-05
FOXO3B	1.11441	1.63731e-05
UBE2J2	1.11593	6.02056e-24
AC106882.1	1.11633	4.73105e-11
SATB2	1.12276	3.79281e-08
IGFBP4	1.12679	2.47908e-05
ZNF91	1.12876	4.38324e-13
SIDT1	1.13107	1.32685e-08
PIK3CD	1.13407	1.03175e-29
NRSN2	1.14333	1.89196e-17
SMAD9	1.15178	1.47515e-19
MMD	1.15222	8.4376e-42
HES6	1.15386	2.90134e-10
MFN2	1.15725	3.62022e-39
ITGB2	1.15928	4.08916e-13
MOCOS	1.15932	1.25281e-05
GSN	1.15968	1.90738e-29
LIMD1	1.162	4.64124e-11
CPTP	1.16318	1.09806e-11
SERPINH1	1.16344	1.63244e-05
LRFN4	1.16962	2.04455e-06
FGFR1	1.1712	8.16487e-26
JUP	1.17211	1.72079e-08
SRM	1.17275	4.82669e-43
MDK	1.17619	1.63202e-05
HIPK2	1.17722	6.77715e-16
TPRG1L	1.1793	1.84455e-19
TUBB6	1.18055	4.61314e-06
BCORL1	1.19237	1.07854e-09
CEP104	1.19585	2.816e-30
CBARP	1.20013	7.07605e-06
ZNF391	1.20061	6.25565e-06
CXCL16	1.20107	3.12113e-08
CCDC102A	1.20923	1.33818e-12
IL2RA	1.20926	4.73203e-06
AC008875.3	1.21632	7.9622e-06
IRX5	1.21901	3.76448e-06
LINC01679	1.22054	5.58607e-06
LPP	1.22353	6.77093e-34
SPIRE2	1.22834	5.81566e-06
EVL	1.22983	2.00922e-10
ICMT	1.24595	2.52251e-67
ZAP70	1.26181	1.16624e-06
KLHDC7B	1.26225	9.48134e-07
IFITM2	1.26496	1.30786e-08
CARD6	1.26885	1.35385e-06
PIP4K2A	1.27129	5.40421e-69
QSOX1	1.27292	1.65734e-09
PGD	1.27318	2.12131e-102
ARID3B	1.27364	2.38161e-20
OTX1	1.27366	3.4295e-07
TYRO3	1.27985	5.36224e-09
GPR153	1.28061	2.34946e-06
TNFRSF21	1.28158	1.86549e-18
SIX1	1.28193	2.56283e-08
NBPF13P	1.28495	2.09142e-06
ZNF185	1.30057	6.49255e-12
AL139020.1	1.30442	2.73891e-07
ESPN	1.3206	5.6357e-07
CDKN2B	1.32185	2.99426e-17
CD24	1.32763	3.51185e-07
SSTR2	1.3296	2.89696e-26
DFFA	1.33312	2.32796e-42
ASIC1	1.33467	4.12075e-07
AC126323.1	1.33655	1.33765e-07
MPEG1	1.33986	5.164e-07
ZNF358	1.34392	1.32266e-07
ADAP1	1.34662	3.63577e-08
MIER2	1.35902	1.07512e-13
P3H3	1.35915	2.21342e-07
SLC9A3R2	1.36102	2.99314e-07
SSU72	1.36244	8.87872e-71
F13A1	1.36525	8.31764e-09
CCL4L2	1.36855	2.38235e-08
HMOX1	1.37031	3.08486e-13
TMEM98	1.37429	2.79093e-07
ENC1	1.37898	1.8722e-07
TNFRSF8	1.37932	4.27759e-10
SOX8	1.38199	1.73134e-07
IFITM1	1.38251	1.15591e-12
MTOR	1.38285	4.05793e-71
BCAR3	1.38386	1.13663e-24
LGALS1	1.38588	9.29139e-11
NBPF14	1.38816	2.62932e-15
ZNF426	1.3889	1.31991e-07
AHNAK	1.40243	6.95492e-09
NLRC3	1.40319	8.10524e-15
ARHGAP31	1.41247	1.84241e-22
TOR4A	1.41492	8.8574e-09
PCGF2	1.42476	6.25272e-08
RNF208	1.42496	7.08353e-08
IGHA1	1.44228	3.02222e-13
TIGIT	1.44656	7.07298e-15
TLE2	1.45023	4.81212e-08
NR4A3	1.45216	1.7734e-13
CRIP2	1.46411	2.5869e-08
CEP170B	1.46434	3.57394e-08
CAB39L	1.47245	4.95909e-13
VANGL1	1.47463	1.62459e-08
ZNF354B	1.47488	8.12515e-09
PAX6	1.47821	8.94889e-09
RND2	1.48213	1.80356e-08
TTYH3	1.48862	5.19482e-16
MEGF11	1.49117	1.89622e-12
ATP8B2	1.49126	2.68219e-28
MOV10	1.49138	2.32224e-22
ZBTB32	1.49162	1.4509e-09
TP73-AS1	1.49894	1.03483e-08
JPH1	1.50543	8.31764e-09
MCAM	1.51182	5.19482e-16
TTC28	1.51807	2.00622e-12
PLD4	1.53254	2.58222e-34
DOCK6	1.53525	1.71336e-11
MVB12B	1.53559	9.53739e-16
ARHGEF10L	1.53642	1.94157e-09
NRROS	1.54581	5.39364e-25
MIAT	1.54641	4.37796e-10
CHST2	1.55465	2.71433e-25
DCTD	1.5648	3.82046e-43
ETV6	1.57619	3.0711e-28
NLGN4X	1.5786	4.26571e-29
PTK7	1.60049	6.53772e-12
NME4	1.62664	9.26348e-12
HIC1	1.62706	5.51043e-10
DRAM1	1.63235	4.13662e-12
SLCO3A1	1.63542	6.17364e-39
SH3BP5	1.64383	2.45436e-16
LONRF2	1.64762	5.12439e-12
SIX3	1.6533	1.42984e-10
PLXNC1	1.6533	5.31882e-22
SIGLEC6	1.66569	1.30793e-10
CD44	1.67341	1.95811e-62
DEGS2	1.68215	1.15317e-10
POMC	1.68529	5.375e-11
ATN1	1.69368	6.22244e-34
LINC01694	1.69655	5.79412e-11
CD1D	1.70906	2.25407e-12
DNMT3A	1.71033	2.43467e-19
TRPV2	1.715	2.82857e-13
SLC16A14	1.72418	1.44262e-13
ZNF512B	1.7256	2.48611e-20
BMI1	1.72888	2.00788e-57
FAM78A	1.72969	5.84943e-21
ACSS2	1.73129	7.72651e-31
DVL1	1.73573	6.01791e-36
SIGLEC10	1.75358	4.515e-18
IL27RA	1.76105	1.06356e-19
CTSB	1.76568	5.6691e-65
CD151	1.81256	6.95294e-16
STAT5A	1.81549	1.15591e-12
FCGR2B	1.83444	4.87044e-17
SNCAIP	1.84252	2.39618e-14
CTNND2	1.84367	8.27917e-23
RAPGEF2	1.84499	4.17683e-22
SNX9	1.8512	3.39903e-15
BIN2	1.8577	1.10644e-14
TBX21	1.8674	1.81687e-13
CCND1	1.89612	2.4958e-14
ACSS1	1.9145	1.52226e-72
NCKAP5	1.92274	5.08146e-14
SLC35E2A	1.92814	6.77856e-22
AGAP3	1.94316	2.97881e-38
DUSP5	1.95882	2.58619e-17
PLXND1	1.99369	3.0271e-15
COBLL1	1.99395	2.41581e-91
FGF9	2.00172	7.93904e-15
SKI	2.00742	4.16216e-49
SNX20	2.02538	5.53295e-17
TMEM178B	2.02925	3.13139e-15
JAG1	2.04033	4.66454e-17
KCNA3	2.04543	1.09561e-36
ARID3A	2.05045	3.02482e-98
CAMSAP3	2.05836	2.24085e-38
SCAMP5	2.07266	6.23989e-33
GATA4	2.08234	3.41506e-16
ADGRG5	2.13321	7.18947e-26
AGMAT	2.1489	7.09003e-18
TRABD2A	2.14912	4.2739e-19
SMIM14	2.1514	3.42419e-129
DAB2IP	2.17243	8.05018e-26
ZMIZ1	2.18838	5.36332e-62
MIXL1	2.19473	1.03638e-20
SCARB2	2.23159	1.66654e-37
CHST12	2.29348	5.11756e-45
SYT13	2.34203	4.43509e-50
NDST1	2.37188	3.57583e-39
SVIL	2.38773	1.57985e-21
AL365361.1	2.38817	4.00592e-58
ZNF93	2.39341	5.20514e-22
CYRIA	2.43472	5.512e-26
NSMF	2.43961	1.10874e-23
PSTPIP2	2.44183	1.75205e-25
RXRA	2.45863	1.11009e-24
PLXNA2	2.46399	2.93316e-32
NCK2	2.47179	7.05533e-25
TNFRSF1B	2.49454	1.86371e-75
PERP	2.53472	1.52001e-41
ZNF555	2.54223	2.22071e-24
APOBEC3C	2.61973	4.20353e-29
KCNK6	2.64383	7.76923e-29
DBN1	2.64936	2.15807e-56
BHLHE41	2.67186	4.07048e-85
MYLPF	2.67344	6.52936e-27
EMILIN2	2.72891	2.29383e-32
PDE4A	2.74159	9.90411e-43
NAV1	2.8008	3.64744e-38
UBASH3B	2.82636	7.17844e-30
SORBS3	2.8602	9.84954e-39
RCSD1	2.86554	7.31541e-98
OGDHL	2.87442	1.01482e-33
RASL10B	2.94738	8.7728e-34
RAB34	2.95262	3.40106e-34
LBH	3.01678	5.6917e-46
TMCC3	3.03344	5.6691e-65
TNFAIP2	3.04145	5.54072e-75
NLRP7	3.05063	1.51008e-85
ATF7IP2	3.06591	8.52469e-36
PARVG	3.18994	3.2957e-43
AEBP1	3.57299	2.19509e-56
PLEKHO1	3.62499	5.48015e-243
SASH3	3.662	1.85784e-92
PPP1R26	3.97366	2.40491e-65
PARVB	4.24617	1.02697e-138
CPXM1	4.59501	8.87607e-112
MEOX2	4.64565	1.46824e-269
SERPINB6	5.03694	3.61903e-135
CELF2	5.38041	2.08063e-165

## Sheet: S4. HuT78 DEGs
Supplementary Table 4. A list of DEGs in DDX3X-depleted vs control HuT78 cells.
Gene Symbol	estimate	p.adjusted
AL359962.2	-7.3649	0.000119104
AL355483.3	-7.2636	0.000188789
AC008781.2	-6.99757	0.000547904
AL133343.3	-6.93052	0.00076063
AC004898.1	-6.83116	0.00105462
FP325331.1	-6.79341	0.00117282
AC137932.2	-6.63342	0.00224891
AC022973.3	-6.59529	0.00238809
AC004490.1	-6.18979	0.000948305
AC092145.1	-5.97769	6.12e-06
PA2G4P6	-5.8599	1.09e-05
AC005183.1	-5.3937	0.0107391
AC011676.5	-5.39318	0.0106085
AC092384.2	-5.3511	0.0125309
RN7SL23P	-5.31944	0.0128376
AC079193.2	-5.24229	0.015827
TRAJ4	-5.20211	0.0176542
AC068888.2	-5.16079	0.0197407
RAI1-AS1	-5.16079	0.0197407
THRA1/BTR	-5.07742	0.000893892
AC116348.2	-4.87433	0.00183962
AC002553.1	-4.85815	0.00237757
AC092127.1	-4.70857	2.98e-05
AC007292.1	-4.69422	0.00445089
AC012513.2	-4.6074	0.00703691
AC015883.1	-4.57359	0.00646372
NRBF2P5	-4.53541	0.0112049
SARS2	-4.50207	1.16e-07
TMEM14EP	-4.47348	0.00937858
DHRS2	-4.40207	2.64e-77
AC008635.1	-4.37061	0.0129459
AL355864.1	-4.36763	0.0141309
AC011466.4	-4.36479	0.0147329
AC138894.3	-4.34571	0.00225978
AP001107.1	-4.34155	0.000290257
AP006333.2	-4.2966	0.0165068
AC099811.6	-4.2928	0.0180583
RNA5S17	-4.27554	0.0154101
AC008507.2	-4.16767	0.02724
PLAC4	-4.13808	1.06e-09
AL450263.1	-4.10386	0.00665434
AC126474.1	-4.09004	0.0387476
TYRO3P	-4.08391	0.00132218
SENP3-EIF4A1	-4.08278	0.0327662
RHOA-IT1	-4.04707	0.0340166
AL157938.3	-4.04433	0.0430245
HIST1H3B	-4.04393	0.0345801
AC009093.1	-4.02452	0.000318892
AC078778.2	-3.99356	0.0116556
AC103810.5	-3.97062	0.00198604
AL671855.1	-3.96336	0.00914454
AC067852.6	-3.95796	0.012902
AL137127.1	-3.92234	0.00249399
RPL10P12	-3.91348	0.0110314
SNORD19	-3.83065	0.00455091
HSPA6	-3.81415	5.78e-95
AC009977.1	-3.78767	0.00831826
AL359962.1	-3.77091	0.00807845
TAS2R3	-3.76556	0.00320961
DDX43	-3.76501	0.00317079
AC124319.1	-3.74706	0.0282374
AC138028.1	-3.74624	4.42e-10
AC055811.1	-3.72973	0.00309351
ITPK1-AS1	-3.72138	0.00414163
AL591866.1	-3.70803	0.0322021
FMR1-IT1	-3.67264	0.0131787
AL136531.2	-3.62549	0.0357315
AC000120.1	-3.61471	0.000871222
DLEU2L	-3.60645	0.00243555
AL033543.1	-3.58924	0.000191783
AC002128.2	-3.57913	0.018763
SNORD12C	-3.57298	0.0177403
AC036103.1	-3.572	0.034641
AC007728.3	-3.55539	0.0127024
AC087222.1	-3.55431	0.000228842
AL022238.2	-3.55076	0.0498468
AL928654.1	-3.52632	6.16e-05
RIMKLBP2	-3.5236	0.0141681
BOLA2P2	-3.5026	0.0244649
AC040160.2	-3.46014	0.02007
LSMEM2	-3.45467	0.000184275
PLPPR3	-3.44952	3.85e-05
AC009093.2	-3.438	3.68e-05
MRPS18AP1	-3.4219	0.0205198
BIRC6-AS2	-3.41852	0.0437366
Y_RNA	-3.41103	0.0332608
SNORD12B	-3.40964	0.0339344
RNA5S7	-3.40856	4.95e-06
AC138466.5	-3.3898	0.000763834
RN7SL535P	-3.3729	0.0134429
ATP11A-AS1	-3.36357	0.037038
AC090948.3	-3.34433	0.00597906
TAS2R4	-3.34116	0.000122049
AC007878.1	-3.33046	6.76e-05
AC006064.2	-3.32319	0.0318376
AC116348.3	-3.32223	0.0327156
SF3A3P1	-3.30222	0.0332959
AP001363.1	-3.29437	0.0154821
AC087742.1	-3.27584	0.0342694
AL589743.4	-3.26555	0.00040718
MIR3176	-3.26064	0.000557158
AC124283.3	-3.25531	0.000100702
AC111170.1	-3.23339	0.00208105
AL031663.3	-3.23231	0.0393405
JMJD7	-3.22149	0.00559053
AC000078.1	-3.20638	0.0209848
AC145285.6	-3.20023	0.0236241
RN7SL268P	-3.19741	0.0466008
AL662797.3	-3.19607	0.037038
AC127024.2	-3.19514	0.0369926
AC138028.2	-3.19184	2.23e-19
AC141586.4	-3.14914	0.000687443
AC138645.1	-3.14738	1.53e-05
AC093525.9	-3.14554	0.00111381
AL592301.1	-3.14534	2.12e-07
AL442663.4	-3.13619	0.0308791
RNA5S5	-3.08553	0.00520754
SNORD69	-3.08388	0.0104929
AC111170.3	-3.07136	2.39e-07
RNA5S4	-3.06876	0.0102824
RNA5S6	-3.06073	1.85e-11
AC211433.1	-3.05632	0.000192661
CHKB-CPT1B	-3.05199	0.000812918
Z95152.1	-3.04489	0.0228206
ALG13-AS1	-3.04355	0.0492515
RNA5S8	-3.03434	0.0207351
Z98885.3	-3.03364	2.06e-05
AC092364.2	-3.0263	0.0225088
AC087521.2	-3.00875	0.0269586
ACTG1P3	-3.00013	0.00450637
AC116552.1	-2.9994	0.0123552
AC124319.4	-2.99185	0.00236759
AC003070.1	-2.99178	0.0136566
AC020978.4	-2.98382	0.0312609
AC090739.1	-2.98241	0.0315092
AC020907.4	-2.97554	0.00719943
AC009093.3	-2.96972	0.00601021
AC093525.10	-2.96957	0.00237013
ASMTL-AS1	-2.94928	1.47e-25
AC007114.2	-2.94296	0.0208747
AC135050.5	-2.92991	0.00637015
AC068831.3	-2.92267	0.00116643
DPP9-AS1	-2.91677	0.00171461
AC016245.1	-2.91578	9.81e-05
AC099811.5	-2.90796	0.0010268
AC092127.2	-2.89255	0.00813671
AC090948.1	-2.89183	0.00309664
AC012020.1	-2.87611	1.08e-06
AL031595.3	-2.86753	5.74e-10
LINC00106	-2.86379	2.76e-14
RPL23AP64	-2.8592	0.00153565
AC091132.3	-2.84344	0.00178619
AL021878.2	-2.83886	0.0114346
MTND5P11	-2.83729	0.041611
AL590627.1	-2.83671	0.000258625
AC116348.1	-2.83129	0.0129983
AC106028.3	-2.82844	0.0443756
SOX10	-2.82824	0.00231911
RNA5SP488	-2.82494	0.0184898
AP000866.6	-2.82443	0.00128797
AC124319.2	-2.82342	4.92e-11
RBPMS	-2.8205	0.00881873
WNT10A	-2.80972	0.0304869
AC002347.1	-2.80937	0.0483606
U2	-2.79686	0.00656083
AC135048.4	-2.78949	0.0380668
RNA5S12	-2.7873	0.00237933
ZBTB12BP	-2.78101	0.00655331
EGR1	-2.76825	9.69e-16
MTND1P8	-2.7633	0.0170058
AC108704.2	-2.75848	0.000178431
RN7SL481P	-2.75178	0.017129
AC021945.1	-2.74855	0.0108753
AC005104.1	-2.74399	0.00976663
AC000123.1	-2.74342	0.0107869
USP32P1	-2.74304	0.00321036
UBOX5-AS1	-2.73879	0.0220468
PHACTR2-AS1	-2.73195	0.0296701
TOMM5	-2.72998	3.05e-05
TONSL-AS1	-2.72576	1.66e-05
AC004264.2	-2.72388	0.0125529
AL158827.2	-2.72071	0.0322902
MIR6859-2	-2.71582	0.00203581
HSPA7	-2.71527	0.000683643
GTF3C2-AS1	-2.70842	0.00568064
RNA5S1	-2.68747	0.0448757
RNA5S2	-2.68747	0.0448757
U2	-2.68045	0.000131681
WNT4	-2.67784	0.0469534
Z83843.1	-2.66412	2.26e-10
AL139424.3	-2.66201	0.0067365
SNORA71C	-2.65865	1.55e-06
AC104129.1	-2.64252	0.0179223
FAM86B2	-2.64078	0.0250539
PRC1-AS1	-2.64001	0.0203433
AC022211.1	-2.63544	0.00249338
AC136624.3	-2.62373	0.0491472
AC015911.4	-2.62146	0.0111802
AC096536.1	-2.62126	0.040604
AC004890.3	-2.61842	0.00203666
MIR647	-2.61703	0.000822982
AP003108.4	-2.61419	0.038707
YEATS2-AS1	-2.61203	0.000913036
CLDN20	-2.6054	0.000164077
AC008735.1	-2.5926	4.84e-05
KYAT1	-2.58881	0.0430833
AL034550.1	-2.58449	0.00113569
FAR2P1	-2.57769	0.0242557
AC027601.5	-2.57252	1.45e-05
AC092301.1	-2.56886	0.010289
AC092881.1	-2.56557	0.0017807
OMD	-2.5634	0.0269601
SAPCD1	-2.56262	0.000182123
AC106820.4	-2.55725	0.0267101
ATP1B3-AS1	-2.55551	0.0145161
AC002128.1	-2.55019	0.00597203
SEMA3F-AS1	-2.53284	0.00500183
AC100803.3	-2.52746	4.72e-10
RNU6-850P	-2.52143	0.0453642
ZBED2	-2.52103	0.00739703
RAB11FIP1P1	-2.52061	0.0134637
AC092802.2	-2.51994	0.0158053
AL031717.1	-2.51519	0.0125983
AC136475.10	-2.51177	0.00251662
LMNA	-2.51151	1.85e-138
Z98885.1	-2.50554	0.0170284
AC006064.1	-2.5026	0.0100154
MIR181A1HG	-2.50038	0.00138516
AC005838.2	-2.49913	0.032432
AC015799.1	-2.49358	0.00375072
AC012618.2	-2.49267	0.0330698
AC133550.2	-2.48764	0.0205798
HOXA-AS2	-2.48549	0.0243724
AL732314.6	-2.47733	0.0305354
ARAP1-AS2	-2.47384	0.0137479
DDX3X	-2.47166	0
AC015849.3	-2.45848	6.87e-11
AL512770.1	-2.45841	0.00364776
Z95331.1	-2.45169	3.92e-07
AC004494.1	-2.44544	5.85e-06
NOP2	-2.44259	0.000194265
LCA10	-2.43379	0.00268692
AL008721.2	-2.43171	0.0220118
ECM2	-2.4315	0.00455859
RTEL1-TNFRSF6B	-2.42182	4.11e-21
AARSD1	-2.42113	7.18e-08
AC006059.1	-2.41667	0.0337272
RNA5S10	-2.41529	0.0323958
AC103810.6	-2.40897	0.0332217
RNA5SP317	-2.40819	0.00165032
AC233300.1	-2.40777	0.0275879
AC068580.4	-2.40269	0.0228038
U2	-2.39997	0.0354404
LAT	-2.39843	1.07e-11
AL049552.1	-2.38814	0.00495614
C20orf144	-2.38151	0.00244871
AL161725.1	-2.37472	0.000153232
MIR5587	-2.36396	0.00576637
GCNT7	-2.36354	0.00880249
SMIM5	-2.36031	1.4e-05
HELLPAR	-2.35298	1.96e-12
TPH1	-2.34367	0.00657584
AL034417.4	-2.34153	0.00712569
RASD1	-2.34132	0.0343535
RN7SL381P	-2.34041	0.00121783
AGAP5	-2.33763	0.00234724
AP001469.1	-2.33755	0.003077
RBM14-RBM4	-2.33682	0.0255354
KCNH4	-2.33562	4.43e-33
AC016949.1	-2.33453	0.00228517
AC090181.3	-2.32717	0.0186176
CYCSP10	-2.3218	0.0435471
NDUFV2	-2.32054	6.17e-06
AC012615.6	-2.31916	2.96e-18
AL022328.3	-2.31166	4.16e-05
AC108488.1	-2.30755	0.00381885
PROZ	-2.30666	6.64e-06
AC068481.1	-2.3062	0.0167795
MALAT1	-2.30321	6.61e-150
LUCAT1	-2.3003	1.94e-06
AC096558.1	-2.3002	0.00838085
AJ271736.1	-2.29753	0.000482931
CALML4	-2.29656	0.00979609
SNHG26	-2.29579	0.0010272
AC093520.1	-2.29443	0.00242336
Y_RNA	-2.28793	0.00905734
AC012676.5	-2.28562	3.54e-19
AC132938.5	-2.28466	0.00301425
NCLP1	-2.28022	0.00254018
AC090589.3	-2.28006	0.00613779
MYLK2	-2.27808	9.14e-11
GGT1	-2.2691	3.18e-05
GGT1	-2.2691	3.18e-05
GGT1	-2.2691	3.18e-05
BMS1P2	-2.26186	0.000168466
AP006623.1	-2.25994	1.52e-11
AC020765.3	-2.25941	1.51e-13
AC245052.4	-2.25228	0.00525942
AC099811.1	-2.2438	0.0281004
AC008735.4	-2.24069	0.0414526
AP003392.2	-2.23964	0.0156808
RPP21	-2.23813	0.000303785
RPP21	-2.23813	0.000303785
USP32P2	-2.23563	0.000620095
AL807752.1	-2.23525	0.0448757
CSNK1G2-AS1	-2.23053	0.000427928
ELF3-AS1	-2.22615	0.00010818
AC068491.4	-2.22608	0.0175333
OCLM	-2.22138	0.027455
AL110115.1	-2.2085	6.77e-05
AC118344.2	-2.20662	4.89e-08
MIR6753	-2.2062	0.0111
AC245884.8	-2.20232	0.0484928
AC112907.3	-2.20192	3.75e-05
ARHGAP19-SLIT1	-2.2017	0.000246159
N4BP2L2-IT2	-2.18981	0.0103665
Z97832.2	-2.18775	0.00608105
AL445931.1	-2.18011	6.54e-05
AC010761.3	-2.17736	0.00217509
AC008982.2	-2.17297	0.000508154
AC011498.3	-2.17047	0.0251626
AL031009.1	-2.16584	0.0307637
GNRH2	-2.16216	0.0181239
AL050343.1	-2.15688	0.004523
AC127024.8	-2.1563	0.0348751
AC109460.3	-2.1545	0.0311092
HIST1H4E	-2.15322	0.0238724
RNU7-18P	-2.14198	0.0357189
AC139493.2	-2.14123	0.00376399
AL031670.1	-2.13679	0.00472734
AC008105.1	-2.13524	0.010412
AC067930.6	-2.13227	0.00306363
OMG	-2.13086	0.0268133
OMG	-2.13086	0.0268133
TNK2-AS1	-2.12856	0.000766661
AC091132.5	-2.12536	0.00651974
AL109618.1	-2.12362	0.0336664
AC009802.1	-2.12179	0.0390963
AC010973.2	-2.11368	0.0429346
PTPRVP	-2.11172	2.18e-29
ARC	-2.10559	0.0295362
AC010976.1	-2.09913	0.00405082
DGKG	-2.09506	2.99e-11
SOCS5P4	-2.09399	0.04051
AC008735.2	-2.09384	1.98e-07
TPSB2	-2.09051	0.0103712
SLFNL1	-2.0903	4.64e-07
AC093484.5	-2.07632	0.0100637
LINC01529	-2.07468	0.000328448
AL132642.1	-2.07446	0.00209297
PHBP9	-2.07315	0.00948874
RBP5	-2.07275	7.47e-14
AL365330.1	-2.07203	0.00212832
MIR4635	-2.06842	0.0384155
EIF4A1	-2.06363	8.93e-14
AC091132.4	-2.06283	0.00299162
SOX15	-2.06008	0.019508
AGAP6	-2.05297	0.00012109
MSH5	-2.05043	1.35e-12
AC139256.1	-2.05042	0.00173251
AC048341.2	-2.03437	0.0325681
AL450998.3	-2.03149	0.0470354
AC009032.1	-2.03083	0.046024
AL355488.2	-2.03081	8.68e-08
AC131009.3	-2.02153	0.00285231
ESR1	-2.00899	0.0110344
AC027796.4	-2.00728	5.68e-06
AC090616.6	-2.00401	0.000210478
KLF2P1	-1.99972	0.0017045
GNG13	-1.99913	6.62e-07
AC007390.2	-1.99479	0.00963934
AL022328.2	-1.99399	0.000336232
AC092683.2	-1.98941	0.00454874
ZNF750	-1.98918	0.00823469
ALOX12P2	-1.98669	0.04917
AC005070.3	-1.98169	0.0368171
AL136311.1	-1.9636	0.00271468
AC004951.1	-1.96139	1.12e-05
AC020978.10	-1.95762	0.00639425
CHD1L	-1.95579	0.00182339
AC027020.2	-1.95413	1.38e-17
PHBP15	-1.95381	0.0075911
AL133227.1	-1.94971	0.000959035
AC131097.2	-1.94767	0.0441426
OGFR-AS1	-1.9461	0.00179768
U2	-1.9423	0.0207351
AC135178.3	-1.94058	0.00871581
CIRBP-AS1	-1.94017	0.000141654
PHBP6	-1.94002	0.00326222
AC006449.3	-1.93924	0.0412975
MIR1254-1	-1.93071	0.0257296
AC067930.5	-1.92909	0.0164998
TGM5	-1.92617	0.000445352
SPAG5-AS1	-1.92295	1.78e-07
AC106886.4	-1.91758	0.0206573
RNA5SP312	-1.90714	0.00189338
AC018653.3	-1.90704	2.24e-12
SPDYA	-1.90562	0.0101125
AC016831.1	-1.90246	0.0232203
SCUBE3	-1.89103	0.000567418
SULT1A4	-1.88625	0.000241022
SULT1A4	-1.88625	0.000241022
AC008079.2	-1.88599	0.0183534
AP001628.1	-1.88308	0.0134071
S100A1	-1.88211	9.53e-09
AC159540.2	-1.88202	2.15e-13
RNA5SP315	-1.88101	0.00389367
AC120114.4	-1.87592	1.11e-07
CD44-AS1	-1.87348	0.00770353
ITGB1BP2	-1.86819	0.00217668
AC132938.6	-1.86052	0.00170736
AL357079.1	-1.86023	0.0395169
NUTM2G	-1.85982	2.89e-05
CD40LG	-1.85952	0.0193015
DHPS	-1.85596	1.89e-07
INE1	-1.85536	0.00130502
TPPP	-1.85253	1.02e-05
NEAT1	-1.85219	1.61e-107
AL365277.2	-1.84796	0.0195105
ERMN	-1.84182	0.0076841
AC020558.2	-1.83399	0.0010367
SGPP2	-1.8338	0.000127207
AC090948.2	-1.83358	0.0339824
C1orf147	-1.82978	0.00152191
AC131971.1	-1.82957	0.00631793
AC093495.1	-1.82703	0.00352192
MIR222HG	-1.8263	0.00577785
NPIPB7	-1.82404	0.000218393
LINC01237	-1.8203	2.25e-05
PAM16	-1.82007	3.02e-15
AC245427.4	-1.81686	0.00110881
UCKL1-AS1	-1.81387	1.81e-09
AC084337.1	-1.81354	0.00403156
AC011379.2	-1.81165	0.030716
RPS2P52	-1.81013	6.01e-05
AC131212.2	-1.80999	0.0343806
AC009120.4	-1.80883	0.00832027
CPT1B	-1.80194	1.78e-09
PTOV1-AS2	-1.80124	0.000325727
AC243829.2	-1.79808	1.21e-05
AC055811.4	-1.7965	0.000118505
AC092683.1	-1.79535	2.43e-18
NOL12	-1.78508	6.29e-10
CXCR3	-1.78143	2.77e-27
PRKXP1	-1.77991	4.29e-09
MROH5	-1.77957	0.00040911
LINC00342	-1.76613	2.33e-09
AC027290.2	-1.76445	0.00021559
AC084018.1	-1.7609	0.00219654
ERVW-1	-1.75411	0.0414458
RNA5SP311	-1.75158	0.0440223
AL691432.1	-1.75128	1.43e-05
PSMD6-AS2	-1.75062	0.00488279
CTBP1-AS	-1.75058	0.00381628
SNORA73B	-1.74227	0.0496902
ARL6IP4	-1.74027	0.00342015
AL031714.1	-1.73695	1.92e-07
C1orf132	-1.73611	0.0266787
AL031595.1	-1.7359	0.0143872
PDXDC2P-NPIPB14P	-1.73228	0.00287607
FTX	-1.73138	7.76e-22
AC006435.2	-1.72768	0.0047593
KCNIP2	-1.72562	0.00462794
BTBD19	-1.72459	0.00171369
AC027307.3	-1.72437	0.0461196
TMEM191B	-1.71921	0.0474687
AC003957.1	-1.71831	4.75e-05
PHKG1	-1.71776	0.00851436
HAUS7	-1.71497	5.57e-05
CALM2P2	-1.70939	0.020537
SLFNL1-AS1	-1.70685	4.98e-05
MIR193BHG	-1.70363	0.0405834
AL133243.3	-1.70308	0.0156466
WDR90	-1.7019	2.26e-65
TMPRSS9	-1.69999	1.77e-08
CDHR5	-1.69871	4.33e-17
LINC01238	-1.69795	0.0140899
AL360181.2	-1.69603	0.000815841
ANKRD61	-1.68845	0.0263234
AC018628.1	-1.68738	0.0182984
AC137932.1	-1.6855	2.69e-07
AC084125.2	-1.68465	2.59e-14
AC003681.1	-1.68455	3.06e-05
SRPK3	-1.68355	1.84e-14
ATP8B1	-1.68271	0.0322442
AL354836.1	-1.6809	0.02089
UTP20	-1.68077	7.08e-74
PRR22	-1.67656	1.78e-09
AL161891.1	-1.67174	1.61e-07
AC109460.2	-1.66606	6.81e-08
RUSC1-AS1	-1.66184	1.99e-07
AC016586.1	-1.66101	0.00595299
SPDYE5	-1.66058	5.75e-06
FLRT1	-1.66031	0.0114663
SNORD94	-1.6532	0.0499148
ERVK13-1	-1.65275	9.95e-09
AC007292.2	-1.65022	0.0445416
ISLR	-1.64877	3.18e-05
AC008013.3	-1.64813	0.0316885
AC107983.2	-1.64766	5.03e-14
AL022311.1	-1.64501	0.00026554
AC009133.1	-1.64225	9.59e-09
SGK494	-1.64112	8.17e-16
SYCE2	-1.6369	0.0014682
ASB16	-1.62737	0.00212091
BOLA2-SMG1P6	-1.62721	4.77e-05
MATR3	-1.62277	1.02e-05
FAM86B1	-1.62229	0.0309551
FAM86B1	-1.62229	0.0309551
FAM86B1	-1.62229	0.0309551
SPNS1	-1.62218	0.0226573
FAM186B	-1.61838	0.032432
CCER2	-1.60839	0.0167555
CYP2D8P	-1.60694	0.000969503
MROH6	-1.60604	6.25e-15
2001-03-01	-1.605	1.03e-07
AC040162.1	-1.60406	0.000444423
LINC00943	-1.60361	0.00381592
BCL2L15	-1.6019	0.0414457
AMH	-1.60189	2.49e-43
AC026740.1	-1.59886	0.0116879
SPDYE2	-1.5971	1.52e-37
AL121987.2	-1.59679	0.00520475
AC005519.2	-1.59261	0.0366865
AL512356.2	-1.5875	0.0423681
MIR4292	-1.58709	0.000773232
C17orf97	-1.58632	0.043048
AC245427.9	-1.58367	0.00731317
AC055748.1	-1.58001	0.00699982
ATXN7	-1.57398	0.0108632
AMY2B	-1.57277	0.00246987
PRR19	-1.57248	0.00301934
AL355802.2	-1.57076	0.0286033
NME9	-1.5687	0.0397834
REC8	-1.56781	8.78e-06
RTEL1	-1.56453	0.00171593
SPDYE2B	-1.56217	1.89e-32
TSSK4	-1.56104	0.000604276
EME2	-1.56011	2.03e-32
AC087289.2	-1.55791	0.00345905
EDDM13	-1.55681	0.0280939
NAPRT	-1.55394	1.5e-10
AC010442.2	-1.55284	0.00115495
KLRA1P	-1.5497	0.00377133
ID1	-1.54304	6.69e-13
AC138028.6	-1.54079	0.0369365
AL645608.9	-1.54007	0.00872743
SLC43A2	-1.5396	5.66e-75
GRIN3A	-1.539	0.0440696
LINC02078	-1.53868	0.0452625
TNF	-1.53854	0.000935908
AC027601.1	-1.53577	0.000164014
AC132872.3	-1.53384	0.00283893
TTYH1	-1.53332	0.00405255
AC104581.5	-1.52993	0.046281
AL353796.1	-1.52729	0.0326927
PDCD6	-1.52714	7.58e-22
AC068580.3	-1.52606	0.0313651
MIR6724-2	-1.52585	0.00499506
AL354892.3	-1.52529	0.0161203
LPP	-1.52342	9.11e-27
RNU6-322P	-1.5233	0.0129235
LHFPL5	-1.52222	9.55e-06
TNS3	-1.52027	6.31e-07
AC010761.1	-1.51574	6.06e-06
TSACC	-1.51428	0.0044176
GJA1	-1.51328	0.00440739
OR7E7P	-1.51202	0.0204228
AC245452.1	-1.5074	6.88e-07
AP000350.6	-1.50636	0.0220147
SNORA71B	-1.50432	0.0355148
SH3BP5-AS1	-1.50425	5.76e-05
MIR17HG	-1.50408	9.68e-06
AL031600.1	-1.50355	0.0320808
CCR4	-1.50022	2.42e-62
MIR6859-3	-1.49446	0.00503601
HSPA1B	-1.49392	6.18e-112
AP001107.4	-1.4938	0.0103486
SLC25A25-AS1	-1.49167	3.82e-22
OR2A42	-1.49103	0.0192848
TPM2	-1.49061	0.000271782
CRLF2	-1.48866	0.00343631
AC141557.2	-1.48727	7.14e-07
STARD4-AS1	-1.48724	0.0215374
AC007952.6	-1.48577	0.000311349
GRIN1	-1.48484	5.31e-08
AC011448.1	-1.47955	0.0292113
AC010168.2	-1.47843	0.00487194
AP005131.6	-1.47627	0.0284715
SERHL2	-1.47512	7.48e-08
SPON1	-1.47433	0.0376283
AC000123.3	-1.47423	3.86e-07
CLU	-1.47406	8.03e-18
SNORA5C	-1.47327	0.0314728
PILRB	-1.4732	8.04e-10
SULT1A3	-1.47244	4.29e-06
SULT1A3	-1.47244	4.29e-06
HSPA1A	-1.47062	3.61e-117
CARNS1	-1.46868	0.00039872
E2F7	-1.46857	3.84e-17
AGAP13P	-1.4682	4.52e-05
AC026250.1	-1.46182	0.0165728
RSPH9	-1.46064	0.0321189
TBX21	-1.45984	1.7e-07
MUC6	-1.45609	0.0121841
CCDC17	-1.4533	0.0175549
CRYGS	-1.45218	0.00812467
AC118344.1	-1.45109	0.00186167
POLR2J2	-1.45052	1.57e-15
LINC00624	-1.44942	0.016736
CXCL10	-1.44934	5.42e-06
GPM6B	-1.44859	0.00112785
AC009533.2	-1.44846	0.000271394
LY6G5B	-1.44834	0.00158129
ST3GAL3	-1.44739	9.87e-05
AC015813.1	-1.44469	1.39e-31
LGALS1	-1.44094	2.32e-71
AC018665.1	-1.43758	0.000122859
LINC01355	-1.43744	6.28e-05
SPDYE6	-1.43403	4.58e-20
TMEM191C	-1.43178	0.0162565
TMEM191C	-1.43178	0.0162565
TMEM191C	-1.43178	0.0162565
AC107871.1	-1.42828	3.82e-05
SPINK2	-1.41741	0.00154157
MIR6724-1	-1.41484	0.0252567
YJEFN3	-1.41122	1.27e-09
AC131009.4	-1.4107	0.00879948
AC020915.4	-1.40904	0.000810701
LIME1	-1.40701	3.29e-05
MAN2C1	-1.4069	5.03e-39
TMEM266	-1.40685	0.0324205
SPATA32	-1.40263	0.0483725
KRT8P39	-1.40226	0.0402909
AL049840.1	-1.40113	1.18e-05
LHX4	-1.39902	3.05e-05
GGN	-1.39776	0.0172508
UBE2Q2P1	-1.39729	0.00190691
CD3EAP	-1.39541	3.88e-11
ANKHD1	-1.39483	0.00218026
KRTCAP2	-1.39427	2.55e-05
CYP2D7	-1.39147	7.93e-10
ASPDH	-1.39146	0.0265296
SIGLEC6	-1.39069	0.00741416
DUSP9	-1.38336	0.0356367
AC009120.2	-1.38104	0.00483034
AC245060.6	-1.38044	3.38e-05
IL3RA	-1.38014	1.14e-06
TAGLN	-1.37829	0.000191437
TEX14	-1.37402	0.017096
AC253536.3	-1.36958	0.0447067
FSCN2	-1.36897	0.00113019
AC078795.1	-1.36891	0.0426522
TEN1-CDK3	-1.363	0.0195049
PFN1P2	-1.36162	0.000386944
HM13-IT1	-1.35927	1.14e-05
METTL1	-1.35587	1.43e-21
UBAP1L	-1.35454	3.06e-09
C1QTNF12	-1.35225	1.83e-05
RRM2	-1.35213	3.55e-98
AC245140.2	-1.35064	0.0125442
AC092821.1	-1.35063	0.0392926
HLA-DOB	-1.34768	0.00635105
FN3K	-1.34763	0.00937246
CCDC180	-1.34755	0.0125604
MYH3	-1.34668	4.28e-11
AL627309.5	-1.34186	2.15e-13
AC004890.2	-1.34158	0.00455859
NFKBID	-1.33964	7.44e-11
BMS1P22	-1.33897	0.000182123
CICP3	-1.33605	0.0147177
CATSPER2	-1.3354	6.36e-10
MTG1	-1.33176	7.74e-08
LINC01125	-1.33021	0.00271635
MIR6724-4	-1.32948	0.00455859
AP006621.2	-1.32882	0.0309804
AC234783.1	-1.32847	0.0460258
SSBP3-AS1	-1.32802	0.00302214
CD300C	-1.32788	4.6e-15
AP000873.2	-1.32778	0.0093794
AC003102.1	-1.32584	0.0128472
DRD4	-1.31495	2.29e-06
AC022400.7	-1.31349	1.17e-06
VILL	-1.31093	2.48e-11
FAXDC2	-1.31018	0.00236968
MDN1	-1.30988	1.67e-46
COL6A1	-1.30149	3.39e-22
STRADA	-1.30077	6.2e-08
POP1	-1.29918	1.33e-21
LINC00843	-1.29625	0.000649538
USP54	-1.29589	1.93e-09
NRIP2	-1.29541	0.000174385
AC027243.1	-1.2944	0.0180519
RNF224	-1.29011	0.00321565
AC132872.4	-1.2888	0.0443066
AC004687.1	-1.28801	3.37e-32
STAG3L5P	-1.28737	1.76e-10
AFG3L1P	-1.28624	3.12e-14
HSPA8	-1.28545	3.19e-87
WASH5P	-1.28541	1.98e-27
AC121761.1	-1.28406	0.0265158
NLGN3	-1.2834	0.000301648
Z99129.4	-1.28076	0.034393
JMJD7-PLA2G4B	-1.27907	1.8e-05
SLC16A4	-1.27825	0.0219559
TCN2	-1.27601	0.000784959
CDK10	-1.27266	1.18e-31
PTBP1	-1.27102	9.8e-81
MC1R	-1.26938	0.007152
CCNE2	-1.2684	5.37e-13
AC129510.1	-1.26528	0.0230918
AL390879.2	-1.26492	0.0399154
AL928654.3	-1.26333	0.00142897
SMG1P6	-1.2552	8.95e-09
CFAP44	-1.25486	1.19e-07
AC141557.1	-1.25274	0.000579841
ITGAD	-1.25257	1.63e-19
AC004148.2	-1.24942	0.000145634
AC245427.3	-1.24906	0.00691603
E2F8	-1.24707	3.31e-19
GPR135	-1.2427	0.00419956
AL354822.1	-1.23745	0.0176626
AL139287.1	-1.23227	0.012545
WNT8B	-1.23192	2.01e-06
PRSS53	-1.2317	0.000965475
SLC34A3	-1.22915	6.76e-06
PITPNM3	-1.2267	0.0127326
EPHB4	-1.22636	1.26e-12
LINC00852	-1.22319	0.03337
AP001062.1	-1.22289	0.0129607
PTGDR2	-1.22167	2.91e-19
CYP2D6	-1.22126	3.89e-06
CYP2D6	-1.22126	3.89e-06
CYP2D6	-1.22126	3.89e-06
CYP1A1	-1.21926	0.00010695
TNFRSF9	-1.21908	0.00893298
ATAD3B	-1.218	1.51e-53
PMM2	-1.21702	1.24e-14
FANCA	-1.21624	2.84e-30
MAMDC4	-1.21452	2.49e-20
GPR75	-1.21439	0.0415116
NPIPB5	-1.21382	2.75e-69
STX1A	-1.21299	4.2e-06
SRRM2	-1.21233	3.23e-64
UBR4	-1.21232	5.27e-54
NPIPB4	-1.20762	3.73e-50
IFI44	-1.2064	1.09e-08
AC093162.2	-1.20205	0.0109178
STK11IP	-1.19473	7.13e-16
ADM5	-1.19294	2.14e-05
MRPS28	-1.19134	3.81e-05
CLUH	-1.18871	7.9e-56
RPL36A	-1.18851	1.5e-06
AC074212.1	-1.18731	0.00781012
AC087481.3	-1.18636	3.18e-06
DOK3	-1.18557	3.27e-06
AC083843.2	-1.18201	0.0019164
GPT	-1.18182	1.44e-08
CCDC183-AS1	-1.17818	0.00366645
SLX1B-SULT1A4	-1.1767	0.0012106
FAM111B	-1.1764	1.01e-21
AL162586.1	-1.17624	1.61e-05
NUDT12	-1.17557	0.000353595
BMS1P17	-1.1747	0.021592
RAB44	-1.17261	5.13e-18
AC142472.1	-1.16797	0.00272337
AC020915.1	-1.16625	1.48e-07
BMS1P1	-1.16567	8.64e-11
FUBP1	-1.16471	2.72e-48
LINC00672	-1.1638	0.0102772
NKTR	-1.16249	2.1e-51
FUK	-1.16242	1.53e-10
SCLY	-1.16091	0.000138478
FLNB-AS1	-1.15906	0.041429
AC245427.5	-1.15816	0.000478466
VPS9D1-AS1	-1.15517	2.28e-07
MSS51	-1.15504	0.0236564
AP000648.3	-1.15365	0.000427928
SMTNL1	-1.15287	0.0233258
SNHG12	-1.15186	9.99e-16
PKM	-1.15093	9.45e-62
AC233992.3	-1.15089	0.00673751
CDK5RAP3	-1.14912	7.41e-15
FOSB	-1.14855	0.00198873
DDX12P	-1.14838	1.17e-27
FAM86HP	-1.14805	0.0381479
AHNAK	-1.14773	4.92e-54
EGLN2	-1.14748	1.22e-07
ANKRD10-IT1	-1.14725	2.13e-06
SUSD2	-1.14407	0.0373508
AC131212.3	-1.14379	4.32e-05
DHX9	-1.14277	5.95e-53
LTB4R2	-1.14057	0.00414216
RRP7BP	-1.14009	1.93e-15
ZBTB32	-1.14006	0.00216782
ASB2	-1.13786	1.6e-21
LUC7L	-1.13768	9.53e-20
SLX1A-SULT1A3	-1.13748	0.00297495
PRDM15	-1.13734	7.88e-18
PIGW	-1.13548	7.3e-20
AC069281.2	-1.13378	0.0204331
AL157935.1	-1.13304	1.49e-09
AC127496.1	-1.13209	0.0270781
ENG	-1.12849	4.76e-05
FLNA	-1.12667	2.18e-57
ANKRD18DP	-1.12599	0.0284219
SCX	-1.124	2.35e-11
CCDC86	-1.12361	2.43e-43
MMP9	-1.12208	0.000256173
TRMT1	-1.12148	7.23e-28
GRAP2	-1.12029	2.83e-05
SGSM3	-1.11949	0.0495423
TNPO2	-1.11865	1.12e-34
AP006621.5	-1.11858	2.62e-06
CICP16	-1.11815	0.00436653
ITGAM	-1.11578	2.33e-12
AL157838.1	-1.1151	0.0376046
AC011476.3	-1.11231	0.0308838
ARTN	-1.11212	0.0447926
HNRNPM	-1.11007	3.52e-63
TTLL3	-1.10986	7.13e-16
CCDC144A	-1.10952	0.0427025
SMIM6	-1.10942	0.0278825
SNORD17	-1.1078	1.99e-06
AC009533.1	-1.10437	3.05e-18
CLIP3	-1.10369	0.000671069
ID3	-1.10241	1.22e-16
PLEC	-1.10217	2.33e-57
LINC00641	-1.10155	0.00184659
SLC26A1	-1.10094	1.86e-08
SLC4A8	-1.1007	3.5e-07
MRNIP	-1.10061	1.91e-10
NQO1	-1.0997	3.99e-23
UBXN11	-1.09742	2.57e-18
AL353625.1	-1.09585	0.0412802
SPDYE1	-1.09561	0.00816409
ARHGAP8	-1.09501	0.0373998
TCERG1	-1.09424	5.78e-33
WDR27	-1.09419	3.62e-19
BMP8A	-1.09342	0.000412801
CXXC5	-1.09267	2.81e-28
TMEM255B	-1.09191	0.000100702
PPIL2	-1.09185	1.21e-25
AP001107.9	-1.08787	0.00663525
ACTA2	-1.08708	3.86e-07
N4BP3	-1.08367	1.78e-32
NPIPB3	-1.08335	1.49e-37
AC137932.3	-1.08279	0.00647025
CEND1	-1.08245	0.00439279
ATP6V1C2	-1.08199	0.0142119
AL627309.2	-1.08046	0.037565
NPIPB13	-1.08046	4.43e-18
HIST1H4H	-1.07847	0.0197963
AC022400.5	-1.07737	0.0436363
DPY19L2P1	-1.07551	0.000172138
FGF17	-1.07534	0.0262022
AC021078.1	-1.07194	6.1e-06
PIF1	-1.071	2.33e-10
AC245060.2	-1.07089	0.0145952
GOLGA8A	-1.06898	4.1e-47
WASHC1	-1.0689	3.63e-18
CHERP	-1.06636	6.46e-31
LTC4S	-1.06607	0.0392859
EMP3	-1.06267	3.96e-26
PSMA6	-1.06208	0.0137479
NEIL1	-1.05994	4.12e-11
NRAV	-1.0597	0.0374465
AL031846.1	-1.05919	0.000780956
PPIEL	-1.05709	0.000101635
AL355987.4	-1.0552	0.00730313
LRRC37A9P	-1.05447	0.0215737
UHRF1	-1.05043	8.85e-60
TTN	-1.04998	1.16e-11
PPRC1	-1.04939	1.09e-31
TIAF1	-1.04729	0.00101241
KCNJ14	-1.04485	0.00214498
CCDC57	-1.04318	1.05e-41
AC087289.5	-1.04125	0.00975383
AC133919.2	-1.03971	0.000306002
GIPR	-1.03887	1.04e-05
PUS7L	-1.03777	3.58e-23
APEX1	-1.03528	3.7e-43
GPR55	-1.0352	1.21e-06
MYBBP1A	-1.03432	5.8e-35
NUFIP1	-1.03407	3.4e-06
RNF207	-1.03373	8.59e-05
VWA7	-1.0318	0.000508323
CCDC144B	-1.03023	7.18e-11
KITLG	-1.02888	4.26e-06
WDR73	-1.02735	3.07e-05
SLC29A1	-1.02681	1.68e-40
PHRF1	-1.02443	1.15e-35
EMG1	-1.02364	3.16e-24
CENPF	-1.02348	5.4e-31
MIR4479	-1.02332	0.0123872
RBM19	-1.0223	4.92e-20
WDR62	-1.02195	1.58e-24
TFRC	-1.0206	6.72e-56
LCAT	-1.0203	0.0395082
KAT5	-1.01949	1.16e-11
DDX39B	-1.01939	9.62e-28
L3HYPDH	-1.01922	8.3e-06
LRP5L	-1.01707	5.16e-11
AC010536.1	-1.01681	0.0457163
AL513165.1	-1.01596	0.0141681
FAM157B	-1.01569	1.26e-05
SNAPC4	-1.01447	9.6e-30
TMEM240	-1.01346	0.000369792
AC009404.1	-1.01171	0.00532815
RRP12	-1.01078	1.1e-26
PYCR3	-1.01044	2.57e-24
AC012645.3	-1.00943	0.007352
AP000347.1	-1.00925	0.0426511
AC112777.1	-1.00896	1.02e-07
MAP1A	-1.00893	8.07e-06
SPICE1	-1.00877	0.0171506
CD83	-1.00685	2.05e-14
L3MBTL1	-1.00489	1.25e-06
SAFB	-1.00465	9.08e-49
TUBBP1	-1.00304	0.0379209
FAM69B	-1.00264	5.84e-05
LINC01963	-1.00112	8.67e-10
TMEM205	1.00027	0.00463069
HSD17B14	1.00124	0.0148043
KIAA1958	1.00157	8.95e-17
BVES	1.00185	0.0319789
HES6	1.00188	7.01e-22
CYTH3	1.00261	2.92e-07
ADTRP	1.00333	0.0235551
TIGD3	1.00441	0.0126999
AC018816.1	1.00491	0.00150268
UBE2Q2P2	1.0053	0.00112267
SMARCD3	1.00538	1.18e-06
CSPG4P12	1.00551	3.53e-09
AC112907.2	1.00724	0.0203617
EMBP1	1.00734	1.54e-06
IGFBP4	1.0075	3.64e-12
LEXM	1.00805	0.023404
AC126177.6	1.00854	0.00591783
LIPC	1.01041	0.0215737
CCDC85A	1.011	0.0313651
TRAF3IP2-AS1	1.0113	0.000720047
IDNK	1.01158	0.00131036
ZNF252P	1.01167	2.77e-20
LINC00476	1.01353	0.000661052
FAM89A	1.01451	7.21e-15
DOK4	1.01473	3.94e-20
AARS	1.01497	4.37e-48
NT5M	1.01527	4.73e-12
H1FX	1.01565	3.22e-47
IRX5	1.016	0.00071719
GATA2-AS1	1.01674	0.0137215
AC004585.1	1.01837	1.03e-13
ZFR2	1.01909	0.0186988
NPL	1.02247	3.32e-08
EPX	1.02565	0.0300629
CDC14A	1.02635	3.27e-14
AC004477.1	1.02674	0.0128553
BRPF3	1.02783	4.96e-20
LYL1	1.02809	7.16e-09
EIF4EBP1	1.02841	1.92e-29
ADSSL1	1.0287	0.0211173
TP53INP1	1.02871	0.000443154
AC025181.2	1.03148	0.0299277
CCNG1	1.03241	5.98e-26
GPR18	1.03259	0.00593616
PTPRS	1.03379	4.61e-06
CTTN	1.03388	0.0113597
TXLNB	1.03517	0.00481049
COL9A3	1.03564	0.00187624
RHOQ	1.03633	8.58e-18
LINC00271	1.0376	0.0301467
ZNF185	1.03856	0.0248701
PAQR3	1.03892	1.96e-18
SLC22A18	1.03901	1.72e-06
ZNF501	1.03919	1.89e-05
ANTXR2	1.03942	1.21e-19
SP5	1.03983	0.0365512
PNPLA8	1.03991	1.28e-18
PCBP4	1.04116	1.01e-05
BLACAT1	1.04146	0.00243691
PLEKHA7	1.04158	8.3e-16
N4BP2L1	1.04347	5.9e-12
CERK	1.04372	7.68e-31
KCTD3	1.04665	1.92e-06
LINC02001	1.04724	3.95e-17
ABCA4	1.04787	0.0277783
NFKBIL1	1.04948	8.89e-11
TK2	1.04978	3.48e-08
UCA1	1.04982	0.000750631
ATL3	1.04987	0.000122795
NR1D2	1.04994	2.26e-21
PPARA	1.05016	5.23e-19
GS1-124K5.4	1.05297	0.00367948
VSIR	1.05311	2.25e-19
B3GALT4	1.05435	0.00431644
AC239799.2	1.05566	0.0311442
VNN2	1.05595	3e-06
RAB4A	1.05624	6.82e-25
HLA-H	1.05819	1.48e-21
ZNF25	1.05843	2.76e-05
ABHD6	1.05919	9.8e-08
CRNDE	1.06011	2.41e-10
ITGA6	1.06219	3.27e-23
PAX5	1.06252	0.0322869
SNX9	1.06291	1.15e-07
PRR7-AS1	1.063	0.0123636
LEF1-AS1	1.06415	8.28e-06
IFNGR2	1.06499	9.85e-05
CSGALNACT1	1.06618	0.00135876
SIRPG	1.06634	1.47e-11
AL596244.1	1.06926	5.03e-05
OR7E14P	1.06931	0.0188378
TMX4	1.06966	4.98e-54
LINC00921	1.07491	0.0316755
NUGGC	1.07516	3.51e-06
DDIT4	1.0764	2.03e-40
LZTS1	1.0801	3.76e-06
HLA-E	1.08056	1.29e-58
IL26	1.08125	0.00309664
SUSD3	1.08284	4.87e-26
CGRRF1	1.08354	8.83e-05
SLC48A1	1.08381	3.45e-09
HESX1	1.08426	0.00923862
RPL13AP25	1.08673	5.34e-05
CHIC2	1.08761	1.12e-16
NFAM1	1.08984	0.00446259
LYN	1.09007	4.6e-10
KDM6B	1.09062	1.03e-23
TMCO3	1.09504	2.06e-24
HDAC5	1.09778	2.05e-28
TMEM268	1.09779	1.29e-28
ENPEP	1.09848	0.0100148
PINK1	1.09906	8.56e-11
TNFSF12	1.09908	0.0044176
PSTPIP2	1.09953	3.25e-07
TAF1A-AS1	1.10009	0.0198144
CERS4	1.1004	6.19e-29
MIAT	1.10228	4.37e-07
C2orf68	1.10254	3.67e-33
AC010468.1	1.10347	0.0432242
PDCD4-AS1	1.10451	5.37e-06
AKT3	1.10555	9.13e-06
NOTUM	1.10562	2.23e-06
DCHS1	1.10694	0.000765406
KLRC3	1.10722	0.0272319
PCAT7	1.11029	7.67e-08
SCD	1.11271	1.62e-57
LINC01138	1.11274	6e-08
LINC00662	1.11284	3.21e-11
LRIF1	1.11326	3.99e-26
TLN2	1.11479	1.25e-20
GRK6	1.11656	1.12e-35
CDHR1	1.11657	0.0406235
MT-RNR2	1.11705	8.31e-67
SATB1	1.11775	0.00599312
PLXNB1	1.12247	0.00406466
BAALC-AS1	1.12318	0.00715982
OPTN	1.12372	1.14e-25
P3H3	1.12537	0.00587767
CXCL16	1.126	4.86e-06
ETV5	1.12649	0.000283407
GAB3	1.12741	3.42e-11
ARL4A	1.13172	2.37e-11
CCDC92	1.13369	1.96e-16
CDK19	1.13663	1.87e-18
BCL6	1.1396	8.41e-08
RARRES2	1.14135	0.00631799
PIK3C2B	1.14383	4.23e-25
FAM53A	1.14455	0.000646862
PCDH9	1.14486	2.79e-09
SPSB1	1.14531	1.02e-15
WBP1L	1.14666	6.81e-20
IL2	1.14988	0.0126655
AC007114.1	1.15139	0.0056251
GCSAM	1.1516	1.25e-12
GRIK2	1.15379	4.48e-20
PDZD4	1.15419	0.0472009
ZNF561-AS1	1.15434	0.000624153
GAS5	1.15473	9.28e-41
NDRG1	1.15509	3.15e-44
ZBTB47	1.15591	0.00568187
AC126177.7	1.15768	0.0143283
SNPH	1.15771	9.19e-05
GPR35	1.15868	0.00133778
HAGLR	1.15904	7.28e-08
SNHG19	1.15988	6.47e-17
AP1S2	1.16062	1.19e-37
SOCS7	1.16069	1.39e-42
TMEM86A	1.16112	7.42e-06
NLGN2	1.16156	1.3e-08
WDR86-AS1	1.16187	0.000188472
SLC5A5	1.16226	0.0117155
BCL3	1.16608	2.15e-44
DDX59	1.16672	7.56e-26
BATF3	1.16772	6.46e-16
PLEKHG4B	1.16776	1.2e-11
HECA	1.16876	4.89e-34
FZD7	1.1691	0.00615706
ZNF792	1.17166	3e-14
FCHSD2	1.17271	1.15e-48
ZBED3-AS1	1.17396	0.000773678
IGF2BP2	1.17545	0.00223299
PSPH	1.17563	1.58e-36
AIG1	1.17619	5.51e-05
GRIP2	1.17642	0.00229879
HEG1	1.17911	5.08e-51
AC027559.1	1.18003	0.0104924
NHSL1	1.18221	2.13e-05
FBXO32	1.18223	3.01e-05
GPR160	1.18249	1.06e-20
HCP5	1.18386	4.35e-21
FGL2	1.18613	6.62e-09
BCHE	1.18784	2.91e-08
H2AFY2	1.18878	0.0119097
DHRS7	1.18966	4.61e-21
HIST3H2A	1.18976	1.79e-19
AC068724.1	1.18998	0.00681123
LRRC10B	1.19009	0.0354525
TATDN3	1.1921	2.86e-19
SHMT2	1.19291	1.5e-52
JMY	1.19444	6.54e-43
GPRIN3	1.19738	1.95e-05
PLPPR2	1.19765	7.26e-09
LAG3	1.19786	8.81e-20
XBP1	1.19908	2.73e-54
AC093609.1	1.20205	0.00322937
AL691432.2	1.20256	0.000188764
ZFYVE9	1.20327	1.04e-05
AC090587.1	1.20351	0.0205004
LRP1	1.20452	0.00494931
AATK	1.20464	1.63e-06
AC145285.2	1.20599	0.00859434
HS3ST3B1	1.20647	2.5e-57
DDIT4L	1.20769	5.62e-07
CTAGE5	1.20809	3.14e-32
KIAA1211	1.20876	0.027099
KLHL2	1.20939	2.36e-34
RNF152	1.21081	0.00354159
GPLD1	1.21175	7.1e-05
TMEM200A	1.21342	3.06e-52
TMEM154	1.21344	3.77e-30
ZNF529-AS1	1.21702	1.04e-05
DMKN	1.21709	3.42e-11
FOXD2-AS1	1.21717	3.01e-10
NPPC	1.21806	0.000963361
SYNGR3	1.22007	0.0215195
SLC7A11	1.22133	4.47e-18
GIMAP1	1.22234	4.65e-06
AC241377.3	1.22339	5.1e-05
SOS2	1.22352	1.71e-23
HSBP1L1	1.22538	0.000145985
MTURN	1.22553	2.89e-17
STX3	1.22718	1.93e-47
CREBRF	1.23004	1.56e-10
GPR171	1.23057	3.27e-28
DMRT1	1.23124	0.00214721
NCF1B	1.23129	1.67e-06
TBC1D31	1.23317	2.54e-21
TSPAN33	1.23348	1.45e-19
BTD	1.23696	1.32e-14
KLHDC7B	1.23735	4.09e-67
RFNG	1.23843	1.61e-35
NBR2	1.24487	6.96e-09
TPST2	1.24525	8.1e-25
DPP4	1.24538	2.39e-19
NPTXR	1.24677	3.68e-11
MAP1LC3B2	1.24728	0.0118936
PCED1B	1.25051	0.00845214
TMEM121	1.25297	0.000153702
MYCL	1.25299	0.0493871
RAB39B	1.25362	3.89e-24
KIAA1683	1.25438	0.000398203
KLRC4	1.25475	0.0362789
GOLGA2P8	1.25615	0.0108112
TNFRSF10B	1.25726	6.19e-20
MYOM1	1.25901	0.0220035
2003-03-01	1.26292	0.000430124
SLCO4C1	1.26577	0.0022285
SNTB1	1.26717	6.82e-05
HS3ST3A1	1.26759	8.9e-25
HS3ST3A1	1.26759	8.9e-25
RIMS3	1.26799	0.000224162
TIFA	1.26875	4.98e-54
KLHL24	1.27094	6.58e-39
ATF5	1.2723	7.22e-57
LRP10	1.27471	1.33e-61
FAM171A2	1.27566	2.57e-06
CERCAM	1.27671	1.45e-12
RYR2	1.27774	0.0161499
KCNMB4	1.27946	0.000102184
LDLRAD3	1.2826	0.0350878
STAR	1.28404	0.0306751
RHOBTB1	1.28436	0.00515016
PELI2	1.28494	0.00155415
GPR161	1.28507	0.0145558
ANK3	1.28607	2.71e-16
FAM84B	1.28637	1.23e-47
ZNF425	1.2864	2.41e-05
IRS1	1.28711	0.00101078
OLMALINC	1.28811	1.99e-09
TTC7B	1.28904	1.57e-15
MYLK4	1.2891	0.0162538
ZNF703	1.29422	3.2e-13
SLC7A5	1.29443	7.73e-70
CDKN2D	1.29703	2.27e-32
SNN	1.29997	2.96e-13
HERPUD1	1.30012	1.32e-41
GOLGA2P7	1.30114	2.76e-30
ZMYND12	1.30258	0.0259983
OPRL1	1.30283	0.000136159
LEPR	1.30427	0.0450116
CHI3L2	1.30503	2.71e-05
JAKMIP3	1.30616	8.69e-05
HOPX	1.3106	0.017096
LINC01505	1.31093	0.000396645
HOXD1	1.3168	0.0124073
NCF1C	1.31693	0.000652133
CMTM8	1.31824	0.000230832
DBN1	1.31827	1.02e-48
GOLGA2P10	1.32007	5.07e-13
FCGRT	1.32224	5.02e-09
HLA-DQB1	1.32401	0.000780506
RETN	1.32421	0.00677435
SIRT4	1.32478	0.0176595
SPIN3	1.32645	0.0270468
RCN3	1.32728	0.0452978
OTUD1	1.33003	1.54e-14
AFAP1L2	1.33297	4.39e-09
TP53INP2	1.33371	2.03e-27
MPP7	1.3345	0.00839792
CEBPG	1.33665	1.97e-73
OPLAH	1.34346	3.84e-07
CLEC7A	1.34529	0.000274917
NFE2L1	1.346	1.98e-73
PIM1	1.34611	4.56e-77
KIF21B	1.34735	1.09e-69
SEZ6L2	1.35062	0.0351635
AKAP14	1.35073	0.0353034
CEACAM21	1.35362	9.82e-06
RASGRP1	1.35705	1.5e-61
GRASP	1.35724	2e-07
NRGN	1.35905	0.0285659
NR5A2	1.36054	4.67e-05
RGS9	1.36149	4.48e-05
ZSWIM4	1.36307	1.87e-18
PRSS30P	1.36448	9.5e-08
TRAV20	1.36539	5.27e-17
WNT3	1.36791	0.00913172
WNT3	1.36791	0.00913172
TESC	1.36821	0.000656746
KIAA0513	1.36934	1.53e-08
FAM221A	1.36938	0.00479106
CBX4	1.37166	2.68e-93
KLRB1	1.37269	9.03e-09
SKOR1	1.37274	2.31e-20
SIAH1	1.37291	1.04e-11
CCPG1	1.3736	1.53e-15
TNNT1	1.37447	0.0119526
FAM107B	1.3767	1.23e-72
AMIGO1	1.37707	1.71e-13
CORO2A	1.37712	8.38e-43
PPP1R16B	1.37893	1.47e-65
FURIN	1.37989	9.16e-73
PNMA2	1.38013	1.65e-08
DENND5B	1.38042	0.0168891
CKM	1.38469	9.41e-10
WNT5B	1.38686	0.00340628
IL2RA	1.38799	9.29e-12
AGO4	1.38842	1.27e-36
PAN3-AS1	1.38913	0.0260125
AC104986.2	1.39242	0.0350414
ABCG1	1.3925	2.25e-20
DNAJB9	1.39832	3.8e-33
WEE2-AS1	1.40092	0.00399733
FHIT	1.40303	1.27e-05
ERN1	1.40314	1.01e-62
ARHGEF16	1.40387	0.0468577
AC078785.1	1.4049	0.0274807
TTC39B	1.4059	6.49e-11
DOCK6	1.41438	5e-06
AL109914.1	1.41453	5.76e-06
YWHAEP7	1.41545	0.017993
REEP2	1.42159	0.0195628
LINC01221	1.42384	0.0419053
NAT8L	1.42825	5.52e-13
GPR157	1.4306	9.87e-05
PFKFB4	1.43118	0.000254256
NRTN	1.43129	0.010752
SLC25A43	1.43515	6.82e-07
KANK3	1.43656	0.0003012
LDHD	1.4375	0.0290733
THNSL2	1.4392	0.0139231
NPTX1	1.44026	2.32e-82
MMRN2	1.44109	0.0396599
TMEM132A	1.44146	3.79e-05
ZNF793-AS1	1.44294	2.71e-06
AC044860.1	1.44552	0.00219921
MORN4	1.44726	9.21e-14
AC005586.2	1.4493	0.00583535
AC011450.1	1.45091	0.0370023
UNC45B	1.45612	9.01e-08
RFLNB	1.45826	3.64e-85
FBXO27	1.45896	4.79e-38
AL590652.1	1.45999	0.0297406
NFIL3	1.46065	1.8e-22
GKAP1	1.46321	3.32e-05
AGGF1P1	1.46571	0.013471
EPHA4	1.46798	0.0205724
MAP1LC3B	1.46879	3.71e-83
CD8A	1.47859	5.56e-06
RASGRP3	1.47918	0.00405649
INSIG1	1.47982	2.54e-113
TAPT1-AS1	1.48038	2.39e-06
CALHM3	1.48624	0.0112749
SLC22A15	1.48644	5.47e-10
GJD3	1.48645	1.59e-06
GPR150	1.49239	0.0422313
IL18R1	1.49369	3.01e-35
ABHD8	1.49529	1.52e-09
LRRC6	1.4983	0.0412687
SYNM	1.49891	2.73e-06
DNAJC12	1.50382	1.9e-10
PCK2	1.50703	2.01e-59
PLEKHH3	1.51252	4.62e-14
TNNC2	1.51388	0.0137816
NELL2	1.5145	1.09e-07
EMID1	1.52069	1.16e-64
CKB	1.52692	1.48e-12
SLC9B1	1.52904	0.0219382
ZNF853	1.52946	1.55e-22
AL035681.1	1.53003	0.0160206
PLEK	1.53433	1.08e-90
C15orf56	1.53764	0.00112593
BTG1	1.53947	1.95e-59
FMN1	1.53977	0.00151057
NCR1	1.54004	0.0083907
DDIT3	1.55392	6.16e-43
SLC12A8	1.55749	3.18e-07
YPEL5	1.55924	2.94e-36
NCF1	1.56017	1.68e-07
H1F0	1.56052	3.11e-55
NKX2-3	1.56133	0.00214522
RNF157	1.57063	4.47e-52
AC245297.1	1.57146	6.4e-14
KLRC2	1.57208	0.0494523
PHGDH	1.57246	2.25e-97
ADRB1	1.57278	3.79e-36
ADCY6	1.57841	3.51e-07
BEND6	1.57921	1.3e-06
SCN4A	1.58272	0.000496866
HBEGF	1.58708	6.62e-08
PLA2G16	1.58717	3.89e-07
STARD10	1.59075	4.89e-34
SLC9A3R2	1.59127	3.07e-07
CNFN	1.59266	0.000448188
TTLL1	1.59408	2e-23
PPP1R3F	1.5948	1.38e-05
BHLHA15	1.59651	0.01598
CCNG2	1.59735	3.86e-30
SPRY1	1.59738	0.00348005
PKHD1	1.60103	0.018172
PECR	1.60322	1.1e-63
SAT2	1.60327	7.24e-07
TJP3	1.60673	1.32e-34
RAB43P1	1.60691	4.5e-10
LINC02495	1.60761	1.08e-08
RHBDD2	1.61572	1.72e-68
ASPHD2	1.61767	5.1e-21
JHDM1D-AS1	1.618	0.000788744
CFL1P1	1.61876	0.0212785
COPZ2	1.62046	2.01e-14
TMEM151B	1.62099	0.0344864
ZNF768	1.6225	1.35e-67
PTGFR	1.63424	0.00730557
GPSM1	1.63742	5.93e-16
SH2D1B	1.63744	6.3e-16
PLXND1	1.6426	6.15e-37
CTH	1.64369	1.85e-18
CA6	1.64468	5.56e-06
RUBCNL	1.64657	0.011666
PCDH12	1.64875	0.000348863
C5AR1	1.65042	0.0358525
REXO1L3P	1.6523	0.0338391
CEBPB	1.65459	5.42e-101
TIPARP-AS1	1.65541	0.0316755
KRCC1	1.6563	3.68e-62
FAAH2	1.65924	5.96e-19
VSIG1	1.66013	0.000484335
ZNF628	1.6603	8.6e-56
ZFP92	1.66483	0.0226573
MAP6	1.66814	0.00317463
MYO6	1.66868	5.7e-15
LHX3	1.68064	0.000125261
NKX3-2	1.68146	0.0437476
RB1	1.6957	4.19e-06
PATJ	1.69675	1.4e-10
CD79A	1.69767	2.61e-12
ISG20	1.69942	2.98e-25
LINC02446	1.70108	5.05e-19
NECTIN2	1.70427	3.23e-06
MRPL23-AS1	1.70489	0.0368127
ESPNP	1.7053	0.0154919
AARD	1.70541	7.75e-10
YPEL2	1.7072	3.56e-16
SORBS3	1.70787	2.86e-09
ARG2	1.70994	1.01e-07
AF117829.1	1.71234	6.2e-08
CTSL	1.71696	0.00365034
EBF4	1.72019	0.0175012
SLC43A1	1.72128	3.47e-62
MAP1LC3A	1.72292	2.82e-09
CEBPD	1.72524	1.62e-36
P2RY14	1.72604	0.00177535
AC006252.1	1.72982	2.15e-06
PIWIL4	1.73056	0.0140342
AC005520.2	1.73105	0.000845284
PRSS27	1.73299	0.00292456
ZFP3	1.73823	0.0298845
C22orf23	1.73865	0.00046947
GTF2IRD1	1.74266	3.84e-17
ZNF358	1.74375	0.000160256
ACE	1.75029	0.00259614
ZNF572	1.75143	0.0267871
VEGFA	1.75356	9.73e-95
LDLRAD2	1.7537	0.0393543
C19orf38	1.75543	0.000276108
BRSK1	1.75685	3.17e-18
AC126696.3	1.76044	0.00265152
GLRA3	1.76121	0.000148783
PTAFR	1.76179	2.03e-16
ESRP1	1.76523	3.09e-95
TOX2	1.76761	1.19e-45
CUEDC1	1.77657	3.83e-21
AL137786.1	1.77879	0.0486766
CD300A	1.7804	0.00767689
KCNJ11	1.78694	0.00270067
SPERT	1.78794	0.00625397
SYT5	1.7887	0.000412184
RAB43	1.78986	1.93e-44
CST7	1.80061	3.23e-105
TLE2	1.80207	0.00219533
FOXB1	1.80376	9.38e-06
PPIL6	1.80966	0.00855076
GPR153	1.81315	3.28e-20
AC099063.4	1.81386	0.0373188
CASC10	1.8145	1.96e-05
YPEL3	1.8182	6.06e-51
CGB2	1.81997	1.03e-06
SPRY4	1.82222	0.0272432
AL031587.5	1.8234	0.00044486
CCDC42	1.82396	0.0414681
RAB3D	1.82543	5.84e-27
NATD1	1.83496	1.73e-30
AC008393.1	1.83501	0.00018212
FES	1.83594	3.41e-18
AC007405.3	1.83679	0.04247
HCK	1.84066	0.000985973
AC103736.1	1.84352	0.010451
TNFRSF10D	1.84886	7.25e-05
LAMB3	1.85083	8.04e-11
GIMAP4	1.85414	0.000135512
AL359513.1	1.86821	0.0328832
LOXL1	1.87448	2.26e-18
GAGE12F	1.87516	0.0322468
GAGE12F	1.87516	0.0322468
GAGE12F	1.87516	0.0322468
GAGE12F	1.87516	0.0322468
GAGE12F	1.87516	0.0322468
GAGE12F	1.87516	0.0322468
GAGE12F	1.87516	0.0322468
GAGE12F	1.87516	0.0322468
HOXB8	1.87676	1.87e-16
AC022149.1	1.88166	0.0134538
TSC22D3	1.88695	1.58e-140
AC092368.3	1.88814	2.34e-128
CTSF	1.8909	1.09e-23
LARGE1	1.89146	0.0174634
IL4	1.89304	0.00879948
KDM7A	1.89311	3.13e-26
LEMD1	1.89463	0.030124
PRSS22	1.89612	0.000113501
BRDT	1.90008	0.0202981
CD300LB	1.90042	0.0498185
GAGE12D	1.90281	0.0492653
KLF9	1.9072	0.00248093
IL6R	1.90913	0.0134176
IL10	1.91529	7.99e-41
ARRDC4	1.92137	0.000276266
SPNS3	1.92179	1.42e-92
TMEM169	1.93028	6.65e-08
AC112236.2	1.93311	0.000982242
HCAR2	1.93627	0.0313651
SUN3	1.9392	0.0247318
TMEM26	1.93999	0.0126723
SUCNR1	1.94758	0.00302214
ADGRL3	1.95055	0.00426547
NDUFA4L2	1.95824	8.25e-14
YPEL1	1.96183	2.24e-16
OGDHL	1.96222	1e-06
CGB8	1.97029	9.06e-05
DAPK2	1.97145	3.32e-09
KCNK9	1.98089	0.049096
DMGDH	1.98827	6.57e-14
UBALD2	1.99041	5.32e-155
ZNF516	1.99288	0.000479023
TXNIP	1.99402	1.93e-171
AC092490.1	1.99542	0.0222429
PTPRU	2.00076	0.00526557
SGK1	2.00089	3.35e-128
NCAN	2.00637	0.0165701
HRH2	2.00858	1.89e-10
GAB2	2.00873	4.64e-120
PCAT1	2.01166	1.04e-08
SOCS2-AS1	2.01337	0.000315005
AL139415.1	2.01537	3.63e-07
TBL1X	2.0214	3.6e-77
PIPOX	2.02146	8.28e-06
ETNK2	2.02227	0.00231913
LINC00886	2.03607	1.42e-05
DEFA1B	2.05081	0.0209846
KLRD1	2.05127	0.00253847
INHBC	2.05551	4.25e-06
HOXB9	2.05682	1.88e-126
AC022916.3	2.05832	0.00102266
RAB3B	2.06049	0.0138641
TRIB3	2.07137	1.24e-131
ADRA1D	2.07421	0.0174118
UROC1	2.08223	0.0152465
ARL14EPL	2.08439	0.0374271
MYOF	2.09317	0.0170284
GJB6	2.096	4.01e-07
P2RX7	2.10502	1.06e-65
RHOU	2.10502	6.66e-10
DEFA1	2.10565	0.0171576
ADAMTS7	2.10938	0.00059798
ZDHHC1	2.11089	1.24e-05
CGB5	2.11773	3.08e-05
BCAM	2.12057	4.71e-05
SLC26A4-AS1	2.12277	0.00710839
VWA5A	2.12518	0.00383542
FAM213A	2.126	6.92e-05
DDX4	2.12986	3.31e-14
LINC00365	2.14208	0.00028422
LINC01096	2.14407	0.0428513
TNFRSF10C	2.15014	0.0342172
MYADM	2.15085	0.0350224
RGS16	2.15263	3.07e-165
EPHA10	2.1655	0.0354938
OSER1-AS1	2.16812	2.36e-15
FFAR2	2.18836	0.0311994
NFE2	2.1885	4.99e-08
PLD4	2.19093	0.0333583
LY9	2.19886	2.83e-07
CDA	2.20168	0.0102857
KCNS3	2.2249	0.0216895
PLCH1	2.22687	0.0165019
KLRG2	2.23753	0.0119097
CHRM3-AS2	2.24399	6.84e-24
PNPLA1	2.24673	0.0207272
LINC01023	2.2478	0.0105943
TIE1	2.24803	1.78e-12
LARGE2	2.25312	8.42e-06
AC231981.1	2.25812	0.00398808
LDB3	2.26316	0.0111484
WIPI1	2.27102	1.72e-73
AC008537.2	2.27321	0.0408919
CGB1	2.27525	2.42e-05
SLC8A3	2.27628	0.00260108
GOLGA6L22	2.28324	0.0283986
ULBP1	2.29446	6.19e-59
LINC01124	2.2977	0.0142119
TREM1	2.30266	0.0174634
PRAME	2.30747	0.0419378
DOCK9-AS2	2.3153	0.000893855
IL13RA1	2.32845	0.000900507
NUAK2	2.3298	0.000317406
AL034397.3	2.33967	1.56e-08
CYP4A22-AS1	2.34345	0.0459648
TGFBI	2.34934	0.0338258
PTPRO	2.34958	0.0272249
GZMA	2.35261	1.76e-29
MS4A1	2.35703	9.01e-06
TNC	2.36046	0.000213359
CYBB	2.37148	0.00141993
STC2	2.3718	3.05e-78
MAN1C1	2.37388	1.94e-35
C1orf210	2.37861	0.0339319
BX640514.2	2.38092	4.04e-52
GPT2	2.38782	7.95e-124
CFI	2.40495	0.000622502
MISP	2.41352	0.000370448
FPR2	2.42278	0.0356616
GAGE12J	2.43529	0.0479274
CABP1	2.44572	0.00265624
LHX6	2.44855	9.1e-07
AC243562.1	2.45126	0.000914405
FOXC1	2.45561	1.01e-12
IL1R1	2.48633	0.0430511
LGALS17A	2.49021	0.000300584
SLC6A9	2.49543	1.67e-52
TMEM213	2.51035	0.0239709
GIPC3	2.51077	4.64e-19
SPOCK1	2.5141	0.000124091
MYH7	2.53234	0.0155777
MMP17	2.53367	2e-15
PRPH	2.5359	6.74e-08
LGALS14	2.56822	0.000965711
RCOR2	2.57406	8.97e-17
TGFA	2.58481	0.010024
METRNL	2.59284	8.98e-60
ANXA3	2.59344	1.19e-29
CD33	2.59938	0.00621079
NXPH4	2.60669	6e-14
HMX2	2.60672	0.00186402
SESN2	2.60848	8.83e-158
GNG7	2.65016	0.00268289
MME	2.6514	0.0179445
FAM96AP2	2.66161	0.0297406
ADM2	2.67084	1.29e-113
FBLL1	2.67125	7.02e-33
BBC3	2.67736	4.91e-124
REPS2	2.6807	0.000335111
UCP1	2.6951	0.0111866
FOXD3	2.72076	0.0106481
IL31RA	2.72885	2.16e-15
VLDLR	2.73913	6.04e-54
HRK	2.74433	0.00663956
MFAP4	2.74641	7.21e-18
S100P	2.75548	5.73e-85
IGHD	2.77157	0.0115866
PNMA6A	2.77936	0.013473
DUSP5	2.79114	1.31e-86
ADGRB3	2.85932	0.0415102
HBM	2.87529	0.0212968
MAT1A	2.88801	0.00152191
FUT7	2.89114	0.000205671
DEFA3	2.9312	0.00351077
ASS1	2.9349	0
MIR8078	2.93774	0.0268229
TDRD9	2.94959	0.0484806
PRAMEF26	2.96738	0.0471591
ATF3	2.98446	7.58e-64
RGS8	2.98808	5.3e-67
ABCB5	2.98935	0.00100767
SOCS3	3.00113	9.12e-168
UNCX	3.01444	0.0298788
AP000785.2	3.04298	0.0108213
CTRB2	3.09741	0.0193052
ADGRG3	3.12339	5.29e-15
AC016687.2	3.136	0.027751
LINC00237	3.14089	1.32e-11
MGAM2	3.15848	0.0235701
JDP2	3.21273	1.6e-80
CHAC1	3.24147	2.21e-147
AC016757.1	3.25208	0.0469037
CBS	3.27455	1.61e-31
TM6SF1	3.31964	2.09e-31
CLNK	3.36868	0.000507688
AC020661.2	3.41211	0.00867058
GZMB	3.41958	7.08e-51
CBSL	3.42655	5.92e-32
SYK	3.45271	0.00149088
CSTA	3.49915	1.62e-05
RHOD	3.52736	0.00209814
AC245100.3	3.56055	2.16e-08
UPK3B	3.56105	0.0314036
SVEP1	3.56165	0.0198237
SOWAHC	3.56849	0.0194755
BEX2	3.57014	3.96e-19
PRSS33	3.74527	0.00107013
INHBE	3.89194	1.4e-213
AC061992.1	3.91508	0.0100686
BEX4	3.93402	1.34e-09
EVX1	4.06176	0.0262252
CD5L	4.09257	0.0347113
CAMP	4.13371	0.0315711
KCNJ15	4.2003	0.0136077
AP002761.2	4.22127	4.37e-07
VLDLR-AS1	4.31788	3.92e-06
LINC02154	4.49336	0.00807845
IL22	4.56188	0.000666744

## Sheet: S5. SNK1 DEGs
Supplementary Table 5. A list of DEGs in DDX3X-depleted vs control SNK1 cells.
Gene Symbol	estimate	p.adjusted
CHAC1	-2.40873	1.22409e-36
DDX3X	-2.19501	0
INHBE	-1.57222	4.24576e-26
SLC7A11	-1.5483	5.42175e-60
CTH	-1.46978	2.07578e-19
PSAT1	-1.40099	7.11337e-135
SEC31B	-1.3623	1.48048e-15
SIGLEC17P	-1.34637	4.43611e-12
XDH	-1.29846	1.01765e-09
IFRD1	-1.21995	5.30507e-11
NEAT1	-1.2187	1.49694e-69
OLMALINC	-1.13039	1.85664e-06
CHRM3-AS2	-1.12456	2.00185e-06
RXFP1	-1.12217	8.74189e-13
HERC2P3	-1.014	3.20239e-08
DDX12P	-0.997714	2.27203e-10
COL5A2	-0.974878	1.47427e-07
PRDM9	-0.971084	1.62543e-23
DDIT3	-0.970948	5.99257e-09
AC009533.1	-0.95432	2.33849e-07
GOLGA2P5	-0.922317	3.28299e-07
TRIM43	-0.915406	1.22416e-05
CDK5RAP3	-0.908525	5.23351e-11
LINC01166	-0.903199	0.000163146
UBXN11	-0.899833	2.44295e-06
PTPRVP	-0.894983	1.99366e-05
AARS1	-0.894376	1.10197e-67
STON1	-0.888309	8.61927e-06
TUBE1	-0.887792	2.82999e-07
CD48	-0.884678	1.67638e-35
FN1	-0.882709	1.51722e-24
CARS1	-0.882331	4.5893e-19
SEL1L3	-0.868009	1.22419e-12
WDR90	-0.867236	1.79398e-06
GARS1-DT	-0.865859	2.47886e-06
GPT2	-0.859539	2.53765e-15
STAG3L4	-0.856062	1.76323e-05
CCDC148	-0.854174	0.000404741
SLC3A2	-0.850276	1.22289e-24
FANCD2	-0.846201	1.0211e-16
GARS1	-0.843	7.86382e-52
GTPBP2	-0.83792	1.63371e-13
MKI67	-0.834597	3.44366e-58
NBR2	-0.833587	0.000288361
RUSC1-AS1	-0.830673	0.000117587
RTEL1-TNFRSF6B	-0.830385	0.00086977
AC109460.2	-0.827884	0.000149153
DNAJC12	-0.816007	1.27849e-12
SRPK3	-0.815986	0.000996451
CFH	-0.814792	1.0165e-21
C4orf33	-0.813182	0.000135059
CFAP70	-0.812314	0.000725226
AC107959.3	-0.810003	0.00092637
GTF2IP20	-0.805779	5.24683e-05
ITGAM	-0.805709	0.000363078
APOL6	-0.804168	4.07809e-23
CEBPB	-0.800937	6.7005e-07
CFAP44	-0.795761	0.00047838
ATG16L2	-0.784535	4.20128e-06
FAM111A	-0.784237	2.59841e-16
AC009090.6	-0.783974	0.00157515
ASNS	-0.782174	0.000611438
PLXDC2	-0.780895	2.3753e-11
LINC02693	-0.778482	3.96172e-08
ERVK13-1	-0.778254	4.63989e-06
SLFN13	-0.776204	1.17525e-34
E2F2	-0.774689	4.54962e-05
CD96	-0.77126	5.71031e-05
CCDC141	-0.771092	9.81807e-07
USP21	-0.768032	1.05629e-09
BCL6	-0.766547	2.10942e-06
EML5	-0.752376	0.000526927
EMP1	-0.752126	4.49527e-08
TTLL3	-0.749196	1.24463e-05
NSUN5P1	-0.746886	1.2879e-07
CDKN2C	-0.745113	0.00063641
CES4A	-0.741264	4.63633e-09
TMPRSS11B	-0.741037	1.00123e-05
UBR4	-0.73883	3.60383e-38
AC004890.2	-0.738483	0.000998673
STAC3	-0.737468	0.00180458
AL358473.1	-0.734199	0.00350143
MARS1	-0.731488	1.14641e-37
AL645608.8	-0.729607	0.00270963
LINC00894	-0.726388	0.00240728
KLHDC7B	-0.725909	0.00206131
PPIL2	-0.723868	4.80998e-10
AHSA2P	-0.720993	1.89375e-12
AC122688.3	-0.715938	0.00326506
PRUNE2	-0.715275	8.93117e-09
SESN2	-0.714315	1.10599e-08
LINC00861	-0.713419	0.00424238
LINC01529	-0.711003	0.00268536
CHROMR	-0.709948	4.48649e-15
TMEM161B-AS1	-0.702791	4.18874e-05
CRNDE	-0.701247	0.0027128
TDO2	-0.701136	8.49472e-14
WARS1	-0.699239	2.02662e-28
POLI	-0.698422	0.000302247
STAT4	-0.696784	3.35658e-07
STAG3L2	-0.69581	0.000129398
OLAH	-0.691118	0.00754507
HCN3	-0.690694	0.00258098
SSX6P	-0.688463	0.000817004
FAM193B	-0.687886	4.70175e-07
MAMDC4	-0.685695	0.00308873
RPL36A	-0.685487	0.00566971
LINC01496	-0.672189	0.000581344
PDCD6	-0.670552	0.00180606
ARHGAP33	-0.668911	4.58025e-05
MIR3142HG	-0.66158	1.59761e-08
CENPF	-0.660076	3.58897e-25
AC060780.1	-0.658718	0.00184749
PSRC1	-0.656157	0.00828112
CCDC191	-0.655885	0.00753311
SFI1	-0.655664	3.5846e-08
ZCCHC8	-0.653881	5.47533e-08
KIF4A	-0.65038	3.08707e-12
PPFIBP1	-0.648051	2.2313e-09
KNL1	-0.647861	1.29676e-08
AC009084.2	-0.647145	0.0119699
GGT4P	-0.646512	8.38642e-06
GOLGA8B	-0.645811	0.000181305
HOTAIRM1	-0.644998	0.00351956
AC112484.1	-0.644431	0.0132298
EPS15P1	-0.644033	0.00333327
NRM	-0.643657	0.0137002
IQGAP3	-0.642522	0.014169
WDR19	-0.640401	3.57004e-05
NDUFA4L2	-0.637528	0.0142074
LUCAT1	-0.637017	1.51921e-05
CCPG1	-0.636814	0.000875009
GSTCD	-0.636306	7.60867e-05
MYCBPAP	-0.635549	0.0047978
FBXL8	-0.632839	0.0111034
THUMPD3-AS1	-0.632046	0.000136273
MTG1	-0.631381	0.00770107
ARHGAP32	-0.631367	0.0153082
COL6A5	-0.630674	0.000142591
CCDC150	-0.628021	0.000633879
ATF4	-0.627806	2.9968e-26
CCDC159	-0.627619	0.00889842
IFT81	-0.627495	0.000413675
CDK10	-0.626136	2.25298e-07
AC016074.2	-0.625876	0.0154841
ZNF213-AS1	-0.624679	0.0107
RNF213-AS1	-0.624125	0.0164984
FAM111B	-0.623861	0.000542159
GBP5	-0.623013	6.68784e-06
SERPINE2	-0.622753	0.00291121
NFIB	-0.621496	0.0182837
EFHC1	-0.62069	0.0133215
INPP4B	-0.617077	0.000111708
PCK2	-0.615568	1.86049e-08
ANKRD36	-0.61544	0.00249658
AC053545.1	-0.613854	0.00672325
ANKRD36B	-0.612253	0.00591694
IKBKE	-0.610879	0.000289474
NCOA7	-0.609327	3.32064e-08
NAALAD2	-0.605551	0.00117651
KIF24	-0.60345	0.00176388
FN3K	-0.603248	0.0239375
PAXIP1-AS2	-0.603182	0.00363112
PLAG1	-0.603071	0.00386757
MTHFD2	-0.602553	1.58113e-35
DLEU1	-0.602217	0.0197566
ALOX5AP	-0.601879	4.63148e-19
ITFG2	-0.601346	0.00343192
NBDY	-0.601099	0.0036261
SLAMF6	-0.600269	0.0195955
C10orf88B	-0.600148	0.00890227
RBM41	-0.59802	0.0230923
MKS1	-0.596899	0.00278257
MRNIP	-0.596773	1.43727e-05
LIMA1	-0.596729	9.12433e-05
TMEM176B	-0.595827	1.92807e-05
MAPK8IP3	-0.595311	2.98409e-08
SLC1A4	-0.594244	1.59611e-19
FCSK	-0.594089	0.000545337
CCDC84	-0.5938	0.00608099
STAG3L3	-0.593511	0.00506698
AC110079.1	-0.593099	0.00512075
ARSA	-0.592786	0.00184697
MAP1A	-0.592014	0.00161881
ANKRD20A5P	-0.59176	0.00201576
MSTO2P	-0.59001	0.00474949
IRAG2	-0.589951	0.000971405
L3MBTL1	-0.589914	0.0274493
DOCK8	-0.589819	3.76406e-14
RBPJL	-0.588334	0.0265022
PGBD4	-0.588083	0.00624842
NCAPD2	-0.586844	1.40604e-23
CLIP3	-0.585335	0.0280214
GAB3	0.584578	0.00309363
ENTR1	0.587091	3.71285e-08
HYAL2	0.587444	0.00641783
GNA15	0.587484	0.027027
FAM189B	0.5882	0.00201503
SDHAF1	0.588902	0.00183316
ANKRD13A	0.589804	4.23107e-12
MTUS2-AS2	0.589884	0.0180985
POLR3E	0.590221	3.03103e-11
CRACR2A	0.591575	4.57153e-06
SETD3	0.592666	1.07889e-10
MT-RNR1	0.592676	1.76036e-21
RPL13P12	0.593102	0.0136438
BCL2L1	0.59331	3.83043e-27
POLR2L	0.593949	0.000692222
DVL2	0.594796	5.89162e-07
SPIRE1	0.596694	0.0222915
MXD4	0.597534	1.79426e-08
FBXW11	0.597751	3.20518e-13
FGF2	0.597856	1.07241e-05
KIAA2013	0.598349	1.87128e-07
REXO4	0.59872	3.95094e-11
PHC1	0.598878	0.000233222
TOMM40	0.599498	7.1467e-23
ZNF174	0.601031	0.00319155
AL450405.1	0.60225	1.57076e-05
CSF2	0.602531	0.00336856
WBP1L	0.602549	5.50697e-07
ZNF496	0.602815	0.00152743
CDYL2	0.60475	3.57679e-25
C22orf39	0.604786	2.81246e-05
NUMBL	0.605361	0.00330254
CCNQ	0.605464	3.55379e-07
POFUT1	0.605692	8.23342e-18
BCL2L13	0.605779	6.58174e-08
MAP3K2	0.608889	2.28056e-12
ENTHD1	0.609976	0.0220522
MTMR4	0.610222	6.90864e-33
STOX1	0.611211	0.0201942
ACKR3	0.611315	7.60867e-05
NANOS1	0.612133	0.0205824
PACC1	0.612517	5.45209e-05
CCL3	0.61376	0.0187407
CCDC85B	0.614291	9.4207e-08
CD2BP2-DT	0.615875	0.0198572
MAN2A2	0.616586	1.6106e-10
CAMSAP1	0.618103	2.5923e-09
KCNMA1	0.618218	5.01147e-09
TRIAP1	0.618584	1.87533e-09
PBX2	0.618734	2.43728e-05
MMP12	0.619191	2.63528e-10
IL27RA	0.619379	0.000949731
NEDD4L	0.619719	0.00265632
HIC1	0.620622	6.40119e-05
ZDHHC8	0.621002	3.39428e-07
CDKN1A	0.621845	1.1984e-19
CRTC3	0.622101	1.15029e-06
EIF2AK4	0.623018	6.49418e-11
ATP8A2	0.623406	0.0185948
ZNF48	0.624282	8.40374e-05
JUN	0.624601	2.29955e-13
SLC10A3	0.627823	9.81543e-07
TTL	0.627828	1.97016e-12
KLF3	0.628881	0.000798952
SPINDOC	0.630154	1.37937e-06
MED26	0.630265	0.00526742
REEP3	0.63027	3.26156e-06
SLC35C1	0.630489	5.7965e-05
NR1D1	0.63158	0.00349722
TSPAN7	0.631702	0.00727104
FLYWCH2	0.634404	0.000132742
NRIP1	0.634431	0.000940597
ARNTL2	0.63594	7.1004e-20
CCDC50	0.636253	1.69115e-26
PPFIA1	0.639564	3.60964e-13
AICDA	0.640286	0.00368539
ILRUN	0.641517	5.7417e-20
ZFPM1	0.642658	0.000239857
PCNX1	0.643087	5.62001e-07
RFLNB	0.643288	4.37497e-17
GATA2	0.64359	3.7313e-06
AP3D1	0.643598	6.66048e-35
DUSP7	0.645426	9.4088e-09
RITA1	0.646571	3.45946e-07
COL28A1	0.648128	0.000175426
KCND2	0.648193	0.010233
RNF166	0.651869	1.17185e-07
ANKRD16	0.656291	0.00895595
ABTB2	0.657321	5.50044e-09
ZNF319	0.657415	1.4015e-05
UBXN6	0.659605	1.13654e-09
CSNK1E	0.660329	5.11482e-10
TNIP1	0.661719	3.16015e-32
RUNX3	0.662112	1.06223e-20
PLD5	0.663852	6.01052e-06
KIF3B	0.665599	9.25188e-23
TCF3	0.665665	4.07504e-20
SIAH2	0.666493	1.38726e-18
ORAI1	0.666536	3.8349e-06
GOLGA2P7	0.666877	0.00915121
RPS19BP1	0.667089	7.48472e-13
ESRRA	0.667998	8.98947e-11
ZNF639	0.669877	6.84557e-14
RFTN1	0.670001	1.37651e-15
SLC7A2	0.674691	3.374e-06
ZPR1	0.67585	8.46676e-17
GNA13	0.677056	6.53729e-37
NSD1	0.677651	2.56056e-31
ADAMTS2	0.677982	3.32336e-25
GATAD2A	0.678384	7.33344e-26
CFL2	0.678579	0.00038408
CCSER2	0.680221	4.44191e-17
ZDHHC7	0.680827	6.75884e-12
ZZEF1	0.681363	3.80935e-18
TOPBP1	0.685839	4.2112e-31
TOB2	0.686775	2.76252e-12
IRF2BP1	0.686952	5.29553e-08
NCF2	0.688505	3.47347e-11
RAPGEF1	0.694775	1.88534e-34
AL391121.1	0.695303	0.00543111
MYO1D	0.698218	3.66695e-22
SLC35F2	0.70063	2.1119e-14
MPP2	0.70208	0.00022892
CCL1	0.703695	0.000272571
ZBTB7A	0.70461	1.31692e-13
AF117829.1	0.705129	0.00152639
RAP2A	0.705141	2.56479e-39
TLK2	0.705585	4.25353e-19
AVEN	0.708256	1.72375e-05
DNAJC5	0.708659	3.2096e-21
B3GALT6	0.708665	1.04563e-11
LZTS3	0.708953	0.000413675
HLF	0.708956	7.52151e-09
CSRNP2	0.709609	3.22991e-08
DFFA	0.711766	5.57001e-21
NEFH	0.712507	4.44763e-36
AL078612.2	0.712925	0.00402004
IL5	0.715743	1.26589e-23
CIZ1	0.719438	2.08244e-27
PHLDA1	0.72052	4.12915e-23
STRADB	0.721044	0.000640527
HOMEZ	0.722985	1.22524e-05
HMGB1P17	0.723908	0.00249271
GCNT3	0.725946	0.0037882
FTL	0.732983	2.94745e-43
C21orf91	0.734647	1.29626e-15
MTA1	0.738345	1.14735e-22
ZNF581	0.739839	0.000268781
TNFAIP6	0.74135	0.00314058
PAQR7	0.743113	0.000277649
KIAA1958	0.744031	7.72809e-06
NCK2	0.744145	7.22935e-32
NFKBIA	0.745411	5.98872e-45
FAM102B	0.745949	1.38477e-11
NIM1K	0.749741	1.51167e-06
ITPRID2	0.750295	1.69116e-24
PLEKHM2	0.755413	4.86882e-17
ZBED4	0.756118	8.89949e-21
BATF	0.756309	3.4818e-22
RETREG2	0.756657	8.05965e-28
EXT1	0.758873	4.37185e-11
MAP4K4	0.75944	8.46245e-53
PNMA1	0.759943	3.32691e-18
PPP1R9B	0.76219	1.05135e-36
PPARA	0.764901	4.30069e-07
RIMKLA	0.765644	2.40678e-07
RSPH1	0.766588	0.00136703
IQCN	0.771167	0.000890838
CCDC88C	0.773144	7.81695e-16
DRAM1	0.773988	8.45635e-23
SESN3	0.779798	7.54215e-09
FAM136A	0.780323	2.29784e-42
KCMF1	0.783855	3.90673e-29
ZDHHC18	0.78482	6.21149e-16
AXIN1	0.78513	1.57221e-13
CCNYL1	0.786517	2.71797e-10
CPTP	0.78822	3.53757e-09
TGIF2	0.789796	3.91766e-10
KCNN4	0.792085	0.00111703
PRKCE	0.792602	8.10203e-06
RASGRP3	0.793381	5.14236e-09
DGKD	0.794912	1.33235e-20
NT5DC2	0.79543	2.75724e-30
DMWD	0.795627	4.72732e-14
FOXK2	0.801454	2.48846e-28
FAM117A	0.803009	1.00717e-07
ZNF148	0.807069	4.66586e-23
GRAMD1A	0.807913	7.65957e-13
MYB	0.811789	3.26569e-49
THAP4	0.815013	3.79312e-23
IRF2BP2	0.817038	1.21978e-33
LDLRAD4	0.817589	2.24227e-13
KCTD3	0.81801	1.69666e-37
GAB2	0.825281	1.16185e-24
MAP3K10	0.826971	2.49197e-10
EBI3	0.828723	1.70607e-26
MICALL1	0.831351	4.31205e-17
CERK	0.836157	2.3389e-13
KRCC1	0.839493	4.3605e-11
TRIM8	0.840014	1.50828e-15
B4GALT2	0.840424	2.12601e-11
ADAMDEC1	0.840991	4.02899e-09
PPP1R16B	0.849895	4.72732e-14
LGMN	0.854091	2.21048e-19
ZNF275	0.859026	1.42733e-22
HNF1B	0.860646	4.58914e-05
AP5B1	0.875087	4.44508e-20
BCL7B	0.876654	3.64421e-26
DCAF10	0.878435	5.66515e-19
PIM3	0.880275	2.50935e-33
TMEM62	0.883273	1.36502e-09
CCL17	0.887254	3.97427e-18
AMPD3	0.892071	5.7613e-08
GRK6	0.912061	3.66734e-27
RBM38	0.916188	6.00767e-32
JPH4	0.916598	7.23911e-09
CYTH3	0.920763	9.52608e-06
FBXW4	0.923898	6.4021e-15
HES6	0.936528	0.000100174
TSPAN33	0.941083	1.36609e-59
RIN3	0.942173	1.82341e-09
SLC25A43	0.946309	3.20152e-16
RFNG	0.955332	5.78194e-13
INSIG1	0.962489	4.11332e-59
DVL1	0.969976	9.51404e-16
NCOR2	0.981313	3.71367e-73
C4orf50	0.983681	9.53284e-10
C11orf95	0.992139	2.83092e-09
KLF11	1.00717	3.03859e-19
GALNT10	1.00863	1.84887e-26
LSAMP	1.0096	1.66068e-07
CCDC112	1.01011	7.33612e-11
YPEL2	1.01574	3.66734e-27
MT-RNR2	1.02748	6.01667e-150
PARP6	1.04205	4.09549e-19
RN7SL1	1.04409	9.72886e-06
IRAK1	1.09935	5.45961e-74
BAG1	1.11037	5.70168e-46
TNIP2	1.12733	9.0414e-55
RNF19B	1.18968	3.34354e-37
BRPF3	1.23045	1.33936e-109
ZNF768	1.24706	7.92462e-53
PHF21B	1.33666	4.36275e-09
RHBDD2	1.35663	2.01629e-39
SNHG7	1.42092	1.88534e-34
CCL22	1.58467	5.83465e-16
FSCN1	1.63825	9.50873e-70
ZNF628	1.82812	8.91204e-32

## Sheet: S6. Biological Pathways
Supplementary Table 6. Top 10 biological pathways based on DAVID and IPA.
Top 10 biological pathways based on DAVID analysis				Top 10 biological pathways based on IPA
DDX3X-R475C CRISPR knock-in Mutant U2392
SN	Biological Pathways	p-value		SN	Regulators	P-value	Z-score
1	Transcriptional misregulation in cancer	0.0088		1	TCF7L2	0.00581	3.487
2	Hippo signaling pathway	0.016		2	WNT3A	0.00202	3.477
3	Hematopoietic cell lineage	0.017		3	Ige	0.000106	3.352
4	Signaling pathways regulating pluripotency of stem cells	0.025		4	TCR	5.41e-05	3.189
5	Regulation of actin cytoskeleton	0.027		5	IL1A	0.026	3.099
6	Biosynthesis of antibiotics	0.035		6	ERK1/2	0.081	2.895
7	beta-Alanine metabolism	0.036		7	tetradecanoylphorbol acetate	0.00246	2.775
8	Measles	0.041		8	CD40	0.0124	2.628
9	Acute myeloid leukemia	0.049		9	ERK	0.00361	2.618
10	Carbon metabolism	0.052		10	FOS	0.000499	2.599
HuT78
SN	Biological Pathways	p-value		SN	Regulators	P-value	Z-score
1	Cytokine-cytokine receptor interaction	0.0189505		1	ATF4	4.42e-10	4.395
2	Antigen processing and presentation	0.0110911		2	STAT4	6.69e-09	2.861
3	Hematopoietic cell lineage	0.0297803		3	STAT3	3.79e-07	3.611
4	Allograft rejection	0.0249371		4	EGR2	8.45e-06	2.069
5	Biosynthesis of amino acids	0.0413544		5	TP53	1.09e-05	2.774
6	Glycine, serine and threonine metabolism	0.115186		6	REL	2.46e-05	2.257
7	Asthma	0.111762		7	CTNNB1	0.000133	2.009
8	Inflammatory bowel disease (IBD)	0.129008		8	NFKBIA	0.000413	3.041
9	Jak-STAT signaling pathway	0.153898		9	NFIL3	0.00126	2.433
10	Toxoplasmosis	0.200519		10	NUPR1	0.00233	3.452
SNK1
SN	Biological Pathways	p-value		SN	Regulators	P-value	Z-score
1	Transcriptional misregulation in cancer	0.00059		1	Ige	0.000682	3.024
2	HTLV-I infection	0.0043		2	E. coli B5 lipopolysaccharide	0.00198	2.927
3	Notch signaling pathway	0.0092		3	ERK1/2	0.00718	2.754
4	Hepatitis B	0.013		4	4-hydroxytamoxifen	0.000342	2.716
5	Chronic myeloid leukemia	0.036		5	LONP1	0.000359	2.646
6	MAPK signaling pathway	0.071		6	ALDH2	8.12e-08	2.63
7	Protein processing in endoplasmic reticulum	0.072		7	TRIB3	3.64e-07	2.596
8	T cell receptor signaling pathway	0.095		8	PPARA	0.00675	2.575
9	Cytosolic DNA-sensing pathway	0.099		9	Salmonella enterica serotype abortus equi lipopolysaccharide	0.000713	2.543
10	Circadian rhythm	0.1		10	TCF7L2	0.0602	2.53
